# Supplementary material for: In Vivo Genome-Wide PGR Binding in Pregnant Human Myometrium Identifies Potential Regulators of Labor
Source: Reprod Sci. 2022 Jun 22;30(2):544–59. doi: 10.1007/s43032-022-01002-0 (PMC9988762; doi:10.1007/s43032-022-01002-0)
Supplement: Supplementary file 1 — Supplementary file1 (XLSX 30 KB) [file 43032_2022_1002_MOESM1_ESM.xlsx]

## Sheet: Integrate DEGs & PGR Gain Site
Gene Symbol	Gene Name	log 2 Fold Change	adjusted p-value	Peak Number
FGG	fibrinogen gamma chain	6.523	0.00179	1
CDH1	cadherin 1	6.095	1.15e-26	1
HP	haptoglobin	5.789	0.002178	1
TNS4	tensin 4	5.468	1.182e-12	2
B3GNT3	UDP-GlcNAc:betaGal beta-1,3-N-acetylglucosaminyltransferase 3	5.121	0.0004986	1
LCN2	lipocalin 2	5.016	2.467e-18	1
FXYD3	FXYD domain containing ion transport regulator 3	4.95	0.0008707	1
NPTX1	neuronal pentraxin 1	4.493	6.404e-14	2
PLA2G2D	phospholipase A2 group IID	3.471	0.03835	1
CHI3L2	chitinase 3 like 2	3.257	2.021e-06	1
FAM83F	family with sequence similarity 83 member F	3.04	0.04497	1
SLPI	secretory leukocyte peptidase inhibitor	2.958	3.578e-08	1
FPR2	formyl peptide receptor 2	2.956	0.005249	1
KRT23	keratin 23	2.915	0.003114	1
OSM	oncostatin M	2.83	0.006378	1
REN	renin	2.757	0.04024	2
C15orf48	chromosome 15 open reading frame 48	2.712	0.04181	1
KRT7	keratin 7	2.638	0.0003755	1
SHANK2	SH3 and multiple ankyrin repeat domains 2	2.453	0.0005587	1
LRRC15	leucine rich repeat containing 15	2.429	8.682e-06	1
RORC	RAR related orphan receptor C	2.416	0.04954	1
SERINC2	serine incorporator 2	2.391	0.003002	1
SCUBE1	signal peptide, CUB domain and EGF like domain containing 1	2.376	0.04954	2
OLAH	oleoyl-ACP hydrolase	2.289	0.01442	1
KRT17	keratin 17	2.238	9.364e-05	1
KCNK3	potassium two pore domain channel subfamily K member 3	2.221	3.184e-06	1
WNT4	Wnt family member 4	2.08	0.04604	2
APBA2	amyloid beta precursor protein binding family A member 2	2.068	6.542e-05	1
AMZ1	archaelysin family metallopeptidase 1	2.068	0.01641	1
TFCP2L1	transcription factor CP2 like 1	2.02	0.000246	3
AJAP1	adherens junctions associated protein 1	1.927	0.0006263	2
LAD1	ladinin 1	1.921	0.0199	1
SLC6A12	solute carrier family 6 member 12	1.885	0.001577	1
SMIM25	Plaque Enriched LncRNA In Atherosclerotic And Inflammatory Bowel Macrophage Regulation	1.873	0.02355	2
ST14	ST14 transmembrane serine protease matriptase	1.831	1.212e-05	1
LAMB3	laminin subunit beta 3	1.774	0.001444	1
ADGRG3	adhesion G protein-coupled receptor G3	1.772	0.0005449	2
CXCL14	C-X-C motif chemokine ligand 14	1.764	0.0162	2
HMOX1	heme oxygenase 1	1.724	0.00166	1
GATA3	GATA binding protein 3	1.711	0.03336	2
KBTBD11	kelch repeat and BTB domain containing 11	1.624	2.805e-09	1
ALDH1A3	aldehyde dehydrogenase 1 family member A3	1.533	0.007322	2
TMEM154	transmembrane protein 154	1.517	8.163e-06	2
MAPK13	mitogen-activated protein kinase 13	1.501	0.002263	1
BCL11B	BAF chromatin remodeling complex subunit BCL11B	1.482	0.003924	1
TMEM132B	transmembrane protein 132B	1.477	0.00161	1
RET	ret proto-oncogene	1.382	0.01482	4
KIF5C	kinesin family member 5C	1.321	9.267e-05	1
SIGLEC7	sialic acid binding Ig like lectin 7	1.318	0.02608	2
ABHD17C	abhydrolase domain containing 17C, depalmitoylase	1.307	0.004361	1
IL2RB	interleukin 2 receptor subunit beta	1.275	0.02753	1
GCH1	GTP cyclohydrolase 1	1.247	0.03375	1
SIPA1L2	signal induced proliferation associated 1 like 2	1.238	0.01444	1
SLC44A3	solute carrier family 44 member 3	1.227	0.03282	1
C1orf162	chromosome 1 open reading frame 162	1.211	0.02949	1
SULT1B1	sulfotransferase family 1B member 1	1.18	0.00998	1
SIGLEC9	sialic acid binding Ig like lectin 9	1.159	0.03784	2
EDNRB	endothelin receptor type B	1.059	0.02665	1
PIGW	phosphatidylinositol glycan anchor biosynthesis class W	1.053	0.002599	1
CHST15	carbohydrate sulfotransferase 15	1.043	8.13e-05	3
NID2	nidogen 2	1	0.02585	1
TGM2	transglutaminase 2	0.995	0.003644	2
CPXM1	carboxypeptidase X, M14 family member 1	0.991	0.0312	1
SLC31A2	solute carrier family 31 member 2	0.975	0.01425	2
SERPINB9	serpin family B member 9	0.973	0.01874	1
BDKRB2	bradykinin receptor B2	0.931	0.009698	1
SV2B	synaptic vesicle glycoprotein 2B	0.927	0.02999	2
CSF2RB	colony stimulating factor 2 receptor subunit beta	0.923	0.04022	2
CHSY1	chondroitin sulfate synthase 1	0.909	0.02233	1
RIPOR3	RIPOR family member 3	0.904	0.02573	1
SERPINB1	serpin family B member 1	0.897	0.007581	1
COLEC12	collectin subfamily member 12	0.865	0.009258	2
PRKX	protein kinase X-linked	0.797	0.0006893	1
CNDP2	carnosine dipeptidase 2	0.71	0.01539	1
SEC61B	SEC61 translocon subunit beta	0.699	0.0006263	1
EXOC6	exocyst complex component 6	0.688	0.04575	1
FASTKD1	FAST kinase domains 1	0.659	0.03736	1
ITPKC	inositol-trisphosphate 3-kinase C	0.648	0.03814	1
SFMBT2	Scm like with four mbt domains 2	0.648	0.01134	1
CMTR2	cap methyltransferase 2	0.632	0.006226	1
ATP11A	ATPase phospholipid transporting 11A	0.615	0.01938	2
SLC26A2	solute carrier family 26 member 2	0.591	7.423e-06	1
TTPAL	alpha tocopherol transfer protein like	0.579	0.006646	1
ZFP36L2	ZFP36 ring finger protein like 2	0.564	0.02776	1
H3F3B	h3.3 histone b	0.547	0.0468	1
ZNF808	zinc finger protein 808	0.545	0.01303	2
EXOSC3	exosome component 3	0.534	0.02063	1
TOMM20	translocase of outer mitochondrial membrane 20	0.52	0.01032	1
ZNF83	zinc finger protein 83	0.507	0.02227	2
BTF3L4	basic transcription factor 3 like 4	0.494	0.03878	1
ELK4	ETS transcription factor ELK4	0.476	0.000751	1
ESCO1	establishment of sister chromatid cohesion N-acetyltransferase 1	0.466	0.03637	1
ALG2	ALG2 alpha-1,3/1,6-mannosyltransferase	0.458	0.006261	1
DENND4A	DENN domain containing 4A	0.448	0.03935	2
QRSL1	glutaminyl-tRNA amidotransferase subunit QRSL1	0.415	0.02999	1
KLHL23	kelch like family member 23	0.413	0.02709	1
PRPF4	pre-mRNA processing factor 4	0.41	0.02679	1
TXNDC12	thioredoxin domain containing 12	0.404	0.04206	1
BRI3BP	BRI3 binding protein	0.402	0.04338	2
ARFGAP3	ADP ribosylation factor GTPase activating protein 3	0.395	0.02321	1
PRKDC	protein kinase, DNA-activated, catalytic subunit	0.384	0.02163	1
DERL1	derlin 1	0.381	0.03435	1
ARF6	ADP ribosylation factor 6	0.365	0.02834	1
DNAJB6	DnaJ heat shock protein family (Hsp40) member B6	-0.243	0.04456	1
ZC3H13	zinc finger CCCH-type containing 13	-0.261	0.01132	1
GOLGA3	golgin A3	-0.33	0.03637	1
FAM219B	family with sequence similarity 219 member B	-0.334	0.03631	1
WBP2	WW domain binding protein 2	-0.34	0.006562	1
RNF214	ring finger protein 214	-0.347	0.01619	1
MLLT6	MLLT6, PHD finger containing	-0.349	0.04066	2
GOLGA2	golgin A2	-0.36	0.01023	1
MYL6	myosin light chain 6	-0.364	0.02177	1
MAN2A2	mannosidase alpha class 2A member 2	-0.367	0.007453	3
SEPTIN9	septin 9	-0.383	0.003979	1
GIGYF1	GRB10 interacting GYF protein 1	-0.386	0.04258	1
DCAF5	DDB1 and CUL4 associated factor 5	-0.388	0.02345	1
DCTN2	dynactin subunit 2	-0.391	0.01757	1
AKAP8L	A-kinase anchoring protein 8 like	-0.399	0.04936	1
CCDC127	coiled-coil domain containing 127	-0.4	0.02155	1
UBTF	upstream binding transcription factor	-0.401	0.0155	1
SOGA1	suppressor of glucose, autophagy associated 1	-0.401	0.0288	1
MOAP1	modulator of apoptosis 1	-0.403	0.02865	1
SREBF2	sterol regulatory element binding transcription factor 2	-0.405	0.0452	2
MEA1	male-enhanced antigen 1	-0.408	0.04958	1
RFX5	regulatory factor X5	-0.414	0.00685	1
ARAP1	ArfGAP with RhoGAP domain, ankyrin repeat and PH domain 1	-0.415	0.0407	1
ARHGAP35	Rho GTPase activating protein 35	-0.424	0.02111	1
SRF	serum response factor	-0.425	0.01361	2
UNC45A	unc-45 myosin chaperone A	-0.427	0.04907	3
FXR2	FMR1 autosomal homolog 2	-0.435	0.0113	1
PRMT2	protein arginine methyltransferase 2	-0.437	0.04149	1
PSMD4	proteasome 26S subunit ubiquitin receptor, non-ATPase 4	-0.444	0.01332	1
LAMA3	laminin subunit alpha 3	-0.444	0.0407	1
PEDS1	plasmanylethanolamine desaturase 1	-0.445	0.01082	3
RAB11FIP5	RAB11 family interacting protein 5	-0.445	0.02861	2
SMG6	SMG6 nonsense mediated mRNA decay factor	-0.447	0.01017	3
CCM2	CCM2 scaffold protein	-0.451	0.04624	1
MPRIP	myosin phosphatase Rho interacting protein	-0.452	0.01092	1
AIP	aryl hydrocarbon receptor interacting protein	-0.467	0.04092	1
MEF2D	myocyte enhancer factor 2D	-0.473	0.03336	1
CLIP2	CAP-Gly domain containing linker protein 2	-0.485	0.00777	1
KCNMB1	potassium calcium-activated channel subfamily M regulatory beta subunit 1	-0.497	0.01205	1
ILK	integrin linked kinase	-0.512	0.0004081	1
CIZ1	CDKN1A interacting zinc finger protein 1	-0.512	0.02103	1
MAPKBP1	mitogen-activated protein kinase binding protein 1	-0.518	0.01134	1
ZNF362	zinc finger protein 362	-0.523	0.007581	2
UBC	ubiquitin C	-0.529	1.222e-05	1
KDM4A	lysine demethylase 4A	-0.529	0.02486	1
ZSCAN26	zinc finger and SCAN domain containing 26	-0.535	0.02996	3
ANKRD54	ankyrin repeat domain 54	-0.536	0.01774	1
TRIM3	tripartite motif containing 3	-0.537	0.04441	2
CSRP1	cysteine and glycine rich protein 1	-0.542	0.0001714	1
MOB2	MOB kinase activator 2	-0.547	0.007881	1
TMEM219	transmembrane protein 219	-0.547	0.02022	1
ALAD	aminolevulinate dehydratase	-0.549	0.03237	1
NCS1	neuronal calcium sensor 1	-0.549	0.002308	1
RAB11FIP3	RAB11 family interacting protein 3	-0.551	0.01042	2
H1-0	H1.0 Linker Histone	-0.558	0.01963	1
LRP5	LDL receptor related protein 5	-0.568	0.02486	1
TAGLN	transgelin	-0.571	0.002295	1
ITPK1	inositol-tetrakisphosphate 1-kinase	-0.578	0.02354	1
MICALL1	MICAL like 1	-0.58	0.002599	1
PMF1	polyamine modulated factor 1	-0.581	0.03965	1
ZNF174	zinc finger protein 174	-0.581	0.01801	1
IRAG1	Inositol 1,4,5-Triphosphate Receptor Associated 1	-0.583	0.004949	1
LRRC8A	leucine rich repeat containing 8 VRAC subunit A	-0.593	0.0002555	1
PKN1	protein kinase N1	-0.595	0.01478	1
ST3GAL3	ST3 beta-galactoside alpha-2,3-sialyltransferase 3	-0.598	0.01335	1
LINC00654	long intergenic non-protein coding RNA 654	-0.6	0.01695	1
HHIPL1	HHIP like 1	-0.601	0.03278	1
APBB1	amyloid beta precursor protein binding family B member 1	-0.604	0.02046	1
PPP1R26	protein phosphatase 1 regulatory subunit 26	-0.609	0.0133	1
EMILIN1	elastin microfibril interfacer 1	-0.613	0.01704	1
HDGFL2	HDGF like 2	-0.614	0.003934	1
ZBTB47	zinc finger and BTB domain containing 47	-0.615	0.01455	1
CAVIN3	caveolae associated protein 3	-0.618	0.01031	1
TSPOAP1	TSPO associated protein 1	-0.634	0.02945	1
GPANK1	G-patch domain and ankyrin repeats 1	-0.639	0.02468	1
FLNC	filamin C	-0.64	0.003348	1
ESAM	endothelial cell adhesion molecule	-0.641	0.01351	2
SYNPO	synaptopodin	-0.644	0.007202	2
INO80E	INO80 complex subunit E	-0.647	0.005819	1
MAP7D1	MAP7 domain containing 1	-0.649	3.122e-06	1
VPS51	VPS51 subunit of GARP complex	-0.656	0.02139	1
SH3GLB2	SH3 domain containing GRB2 like, endophilin B2	-0.658	0.04921	1
NOL3	nucleolar protein 3	-0.659	0.03736	1
PAQR7	progestin and adipoQ receptor family member 7	-0.661	0.0461	1
TINAGL1	tubulointerstitial nephritis antigen like 1	-0.663	0.0299	2
COX7A1	cytochrome c oxidase subunit 7A1	-0.666	0.02673	1
TUFT1	tuftelin 1	-0.669	0.01879	1
LLGL1	LLGL scribble cell polarity complex component 1	-0.67	0.03324	1
PHLDA3	pleckstrin homology like domain family A member 3	-0.674	0.01529	1
TNS1	tensin 1	-0.676	0.0003316	1
SNPH	syntaphilin	-0.676	0.04845	1
RBM38	RNA binding motif protein 38	-0.679	0.03573	1
DTX3	deltex E3 ubiquitin ligase 3	-0.686	0.01351	1
MARCHF2	membrane associated ring-ch type finger 2	-0.687	0.002949	1
MYH9	myosin heavy chain 9	-0.687	0.006646	1
HPCAL1	hippocalcin like 1	-0.689	0.0299	2
HIRIP3	HIRA interacting protein 3	-0.691	0.003751	1
MYO1D	myosin ID	-0.692	0.01387	1
ZNF358	zinc finger protein 358	-0.693	0.03674	1
PINK1	PTEN induced kinase 1	-0.695	0.0003316	1
AHDC1	AT-hook DNA binding motif containing 1	-0.695	0.0301	1
THRA	thyroid hormone receptor alpha	-0.701	0.03752	1
GAS6	growth arrest specific 6	-0.712	0.02152	1
EHMT2	euchromatic histone lysine methyltransferase 2	-0.716	0.009965	1
VSIR	V-set immunoregulatory receptor	-0.717	0.002301	1
NBPF1	NBPF member 1	-0.718	0.01058	1
CCDC85C	coiled-coil domain containing 85C	-0.718	0.03289	1
TNFSF12	TNF superfamily member 12	-0.731	0.04024	1
ZRSR2	zinc finger CCCH-type, RNA binding motif and serine/arginine rich 2	-0.736	8.95e-05	1
LAMB2	laminin subunit beta 2	-0.737	0.002358	1
KLHDC8B	kelch domain containing 8B	-0.742	0.04289	1
GDF11	growth differentiation factor 11	-0.755	0.04954	1
CTF1	cardiotrophin 1	-0.778	0.04396	2
CLIP3	CAP-Gly domain containing linker protein 3	-0.782	0.01032	1
EPHX1	epoxide hydrolase 1	-0.785	0.003263	1
TSPAN15	tetraspanin 15	-0.792	0.0007016	1
KLC4	kinesin light chain 4	-0.794	0.002908	1
ZSWIM9	zinc finger SWIM-type containing 9	-0.799	0.01027	1
ADAMTS7	ADAM metallopeptidase with thrombospondin type 1 motif 7	-0.803	0.01293	1
CASC15	Cancer Susceptibility 15	-0.806	0.01641	2
CORO6	coronin 6	-0.806	0.01452	1
MIEF2	mitochondrial elongation factor 2	-0.81	0.04008	1
ARHGEF25	Rho guanine nucleotide exchange factor 25	-0.817	6.871e-06	1
CCDC9B	coiled-coil domain containing 9B	-0.824	0.002675	1
ITGA11	integrin subunit alpha 11	-0.833	0.04958	2
ALDH4A1	aldehyde dehydrogenase 4 family member A1	-0.837	0.0153	1
ZNF671	zinc finger protein 671	-0.849	0.02573	1
ACOX2	acyl-CoA oxidase 2	-0.855	0.001848	1
SEPTIN8	septin 8	-0.859	0.006378	1
CBX7	chromobox 7	-0.86	0.007581	1
TENT5B	terminal nucleotidyltransferase 5B	-0.87	0.002841	1
ASB2	ankyrin repeat and SOCS box containing 2	-0.879	0.004752	2
PFKP	phosphofructokinase, platelet	-0.885	0.0006131	1
TUBG2	tubulin gamma 2	-0.911	0.008767	1
LMOD1	leiomodin 1	-0.931	2.281e-06	1
SMAD6	SMAD family member 6	-0.952	0.03312	1
B4GALNT1	beta-1,4-N-acetyl-galactosaminyltransferase 1	-0.969	0.01058	1
THAP8	THAP domain containing 8	-0.976	0.01021	1
CYB5RL	cytochrome b5 reductase like	-0.991	0.01771	2
HIF3A	hypoxia inducible factor 3 subunit alpha	-1.007	0.008767	1
ZNF154	zinc finger protein 154	-1.031	0.009538	1
LOXL4	lysyl oxidase like 4	-1.036	0.0004575	1
CAMK2A	calcium/calmodulin dependent protein kinase II alpha	-1.04	0.02143	4
NKD1	NKD inhibitor of WNT signaling pathway 1	-1.042	0.0151	1
IL11RA	interleukin 11 receptor subunit alpha	-1.05	0.02163	1
AKR1C1	aldo-keto reductase family 1 member C1	-1.079	0.0288	1
GIPC3	GIPC PDZ domain containing family member 3	-1.083	0.0435	1
HSD17B14	hydroxysteroid 17-beta dehydrogenase 14	-1.097	0.01471	2
HLA-H	Major Histocompatibility Complex, Class I, H	-1.121	0.04172	1
PLEKHA6	pleckstrin homology domain containing A6	-1.162	0.006495	2
GNA14	G protein subunit alpha 14	-1.177	0.007321	1
CCDC144NL-AS1	uncharacterized LOC339260	-1.216	0.009837	1
TRIM16L	tripartite motif containing 16 like	-1.218	0.03124	1
ITGA7	integrin subunit alpha 7	-1.232	0.001408	1
ATP1B2	ATPase Na+/K+ transporting subunit beta 2	-1.237	0.008002	1
CA11	carbonic anhydrase 11	-1.285	0.03996	2
SEMA5B	semaphorin 5B	-1.375	0.01416	1
HPD	4-hydroxyphenylpyruvate dioxygenase	-1.501	0.01599	2
HMCN2	hemicentin 2	-1.506	0.01005	1
INMT	indolethylamine N-methyltransferase	-1.545	2.966e-07	3
PLA2G5	phospholipase A2 group V	-1.631	0.002301	1
GRIP2	glutamate receptor interacting protein 2	-1.648	0.02117	1
EXTL1	exostosin like glycosyltransferase 1	-2.003	0.001479	1
VIPR1	vasoactive intestinal peptide receptor 1	-2.407	0.008358	1
MCHR1	melanin concentrating hormone receptor 1	-2.413	0.01042	1
KRT13	keratin 13	-2.798	0.0001491	1
CPNE6	copine 6	-3.294	0.03956	1
Log 2 Fold Change = Log 2 fold change of gene expression in labor from RNA-seq
Adjusted p-value = adjusted p-value of differential gene expression from RNA-seq
Peak Number = number of differential peaks found annotated in gene from PGR ChIP-seq analysis

## Sheet: Integrate DEGs & PGR Lost Sites
Gene Symbol	Gene Name	log 2 Fold Change	adjusted p-value	Peak Number
ATP2C2	ATPase secretory pathway Ca2+ transporting 2	6.381	4.604e-06	1
B3GNT3	UDP-GlcNAc:betaGal beta-1,3-N-acetylglucosaminyltransferase 3	5.121	0.0004986	1
LCN2	lipocalin 2	5.016	2.467e-18	1
CFTR	CF transmembrane conductance regulator	4.94	2.188e-05	1
RBP4	retinol binding protein 4	4.513	6.182e-09	1
NPTX1	neuronal pentraxin 1	4.493	6.404e-14	1
NDP	norrin cystine knot growth factor NDP	3.708	2.406e-05	1
TMEM139	transmembrane protein 139	2.761	0.02068	1
RARRES1	retinoic acid receptor responder 1	2.603	0.002949	1
RORC	RAR related orphan receptor C	2.416	0.04954	1
WDR86	WD repeat domain 86	2.262	0.02416	1
PLAC8	placenta associated 8	2.089	0.001293	2
LXN	latexin	1.235	0.004298	1
HPSE	heparanase	1.137	0.03916	1
CHST11	carbohydrate sulfotransferase 11	1.119	0.006882	1
NLRC4	NLR family CARD domain containing 4	1.088	0.01624	1
TGM2	transglutaminase 2	0.995	0.003644	1
FAM174B	family with sequence similarity 174 member B	0.967	0.0006273	1
RNF149	ring finger protein 149	0.859	0.009965	1
PAICS	phosphoribosylaminoimidazole carboxylase and phosphoribosylaminoimidazolesuccinocarboxamide synthase	0.802	0.006378	1
IKBIP	IKBKB interacting protein	0.789	0.03783	1
DOCK8	dedicator of cytokinesis 8	0.744	0.04797	1
MFSD1	major facilitator superfamily domain containing 1	0.699	0.03165	1
CELSR1	cadherin EGF LAG seven-pass G-type receptor 1	0.687	0.01619	1
SRP19	signal recognition particle 19	0.664	0.00367	2
SMARCAD1	SWI/SNF-related, matrix-associated actin-dependent regulator of chromatin, subfamily a, containing DEAD/H box 1	0.656	0.01136	1
SFMBT2	Scm like with four mbt domains 2	0.648	0.01134	1
COQ2	coenzyme Q2, polyprenyltransferase	0.639	0.0005685	1
ZFP36L2	ZFP36 ring finger protein like 2	0.564	0.02776	1
RAP1B	RAP1B, member of RAS oncogene family	0.529	0.02753	1
ANKRD28	ankyrin repeat domain 28	0.528	0.03336	1
TOMM20	translocase of outer mitochondrial membrane 20	0.52	0.01032	2
HNRNPA3	heterogeneous nuclear ribonucleoprotein A3	0.519	0.01012	1
RHEB	Ras homolog, mTORC1 binding	0.507	0.01986	1
AASDH	aminoadipate-semialdehyde dehydrogenase	0.504	0.01037	1
EMP2	epithelial membrane protein 2	0.499	0.03282	1
SLC37A3	solute carrier family 37 member 3	0.49	0.009168	1
C1RL	complement C1r subcomponent like	0.453	0.04095	1
TMED10	transmembrane p24 trafficking protein 10	0.451	0.03227	1
MTREX	Mtr4 exosome RNA helicase	0.414	0.01352	1
HNRNPLL	heterogeneous nuclear ribonucleoprotein L like	0.402	0.0155	1
ZNF207	zinc finger protein 207	0.349	0.03827	1
NFE2L2	nuclear factor, erythroid 2 like 2	0.347	0.04895	1
RABGAP1	RAB GTPase activating protein 1	-0.285	0.04766	1
ZYX	zyxin	-0.342	0.036	1
RNF214	ring finger protein 214	-0.347	0.01619	1
MAP4	microtubule associated protein 4	-0.364	0.01783	1
MYL6	myosin light chain 6	-0.364	0.02177	1
RFX5	regulatory factor X5	-0.414	0.00685	1
CAPRIN2	caprin family member 2	-0.438	0.03784	1
PSMD4	proteasome 26S subunit ubiquitin receptor, non-ATPase 4	-0.444	0.01332	1
SMG6	SMG6 nonsense mediated mRNA decay factor	-0.447	0.01017	1
MAST2	microtubule associated serine/threonine kinase 2	-0.46	0.02513	1
CEP250	centrosomal protein 250	-0.491	0.004476	1
LARGE1	LARGE xylosyl- and glucuronyltransferase 1	-0.506	0.04964	1
NUMA1	nuclear mitotic apparatus protein 1	-0.512	0.001258	1
CIZ1	CDKN1A interacting zinc finger protein 1	-0.512	0.02103	1
TOM1L2	target of myb1 like 2 membrane trafficking protein	-0.521	0.006508	1
KDM4A	lysine demethylase 4A	-0.529	0.02486	1
ANKRD54	ankyrin repeat domain 54	-0.536	0.01774	1
H1-0	H1.0 Linker Histone	-0.558	0.01963	1
EVA1C	eva-1 homolog C	-0.57	0.009001	1
TAGLN	transgelin	-0.571	0.002295	1
ST3GAL3	ST3 beta-galactoside alpha-2,3-sialyltransferase 3	-0.598	0.01335	1
ACADVL	acyl-CoA dehydrogenase very long chain	-0.628	0.009168	1
R3HCC1	R3H domain and coiled-coil containing 1	-0.63	0.002208	1
SGSM3	small G protein signaling modulator 3	-0.645	0.04921	1
CAVIN1	caveolae associated protein 1	-0.652	0.0003103	1
DCTN1	dynactin subunit 1	-0.656	0.001168	1
SVIL	supervillin	-0.66	0.03159	1
TINAGL1	tubulointerstitial nephritis antigen like 1	-0.663	0.0299	2
TUFT1	tuftelin 1	-0.669	0.01879	1
TNS1	tensin 1	-0.676	0.0003316	1
NDE1	nudE neurodevelopment protein 1	-0.689	0.01346	1
ZNF358	zinc finger protein 358	-0.693	0.03674	1
RERG	RAS like estrogen regulated growth inhibitor	-0.708	0.04092	2
LAMB2	laminin subunit beta 2	-0.737	0.002358	1
KLHDC8B	kelch domain containing 8B	-0.742	0.04289	1
ANAPC15	anaphase promoting complex subunit 15	-0.783	0.008383	1
PPP1R14A	protein phosphatase 1 regulatory inhibitor subunit 14A	-0.803	0.001839	1
ADAMTS7	ADAM metallopeptidase with thrombospondin type 1 motif 7	-0.803	0.01293	2
CACNA1H	calcium voltage-gated channel subunit alpha1 H	-0.818	2.882e-08	1
EPHA2	EPH receptor A2	-0.818	0.03568	1
ZNF671	zinc finger protein 671	-0.849	0.02573	1
SNHG11	small nucleolar RNA host gene 11	-0.902	0.03532	1
TUBG2	tubulin gamma 2	-0.911	0.008767	1
CYB5RL	cytochrome b5 reductase like	-0.991	0.01771	1
ZNF154	zinc finger protein 154	-1.031	0.009538	1
ARHGEF37	Rho guanine nucleotide exchange factor 37	-1.047	0.009168	3
PLEKHA6	pleckstrin homology domain containing A6	-1.162	0.006495	1
PCDHGC5	protocadherin gamma subfamily C, 5	-1.328	0.04575	1
ANGPT1	angiopoietin 1	-1.443	0.001679	1
HPD	4-hydroxyphenylpyruvate dioxygenase	-1.501	0.01599	1
GRIN2A	glutamate ionotropic receptor NMDA type subunit 2A	-2.288	0.01986	1
Log 2 Fold Change = Log 2 fold change of gene expression in labor from RNA-seq
Adjusted p-value = adjusted p-value of differential gene expression from RNA-seq
Peak Number = number of differential peaks found annotated in gene from PGR ChIP-seq analysis
