# Supplementary material for: In Vivo Genome-Wide PGR Binding in Pregnant Human Myometrium Identifies Potential Regulators of Labor
Source: Reprod Sci. 2022 Jun 22;30(2):544–59. doi: 10.1007/s43032-022-01002-0 (PMC9988762; doi:10.1007/s43032-022-01002-0)
Supplement: Supplementary file 2 — Supplementary file2 (XLSX 61 KB) [file 43032_2022_1002_MOESM2_ESM.xlsx]

## Sheet: GO H3K27ac Diff Regions
Term	Count	%	PValue	Genes	List Total	Pop Hits	Pop Total	Fold Enrichment	Bonferroni	Benjamini	FDR
GO:0048145~regulation of fibroblast proliferation	3	0.178784	0.0132013	ENSG00000168036, ENSG00000118260, ENSG00000084073	1302	3	19157	14.7135	1	0.698032	0.693529
GO:1902455~negative regulation of stem cell population maintenance	3	0.178784	0.0132013	ENSG00000120963, ENSG00000158955, ENSG00000134013	1302	3	19157	14.7135	1	0.698032	0.693529
GO:0009631~cold acclimation	3	0.178784	0.0132013	ENSG00000136044, ENSG00000132356, ENSG00000155875	1302	3	19157	14.7135	1	0.698032	0.693529
GO:1902960~negative regulation of aspartic-type endopeptidase activity involved in amyloid precursor protein catabolic process	3	0.178784	0.0132013	ENSG00000170348, ENSG00000136717, ENSG00000137642	1302	3	19157	14.7135	1	0.698032	0.693529
GO:0060509~Type I pneumocyte differentiation	5	0.297974	0.000284251	ENSG00000126351, ENSG00000118260, ENSG00000151090, ENSG00000147862, ENSG00000111144	1302	6	19157	12.2613	0.74488	0.062083	0.0616825
GO:0045794~negative regulation of cell volume	4	0.238379	0.00281637	ENSG00000089041, ENSG00000251322, ENSG00000156113, ENSG00000177119	1302	5	19157	11.7708	0.999999	0.270653	0.268907
GO:0072012~glomerulus vasculature development	3	0.178784	0.025216	ENSG00000154188, ENSG00000120156, ENSG00000091879	1302	4	19157	11.0351	1	0.897104	0.891316
GO:0035583~sequestering of TGFbeta in extracellular matrix	3	0.178784	0.025216	ENSG00000138829, ENSG00000166147, ENSG00000049323	1302	4	19157	11.0351	1	0.897104	0.891316
GO:1903690~negative regulation of wound healing, spreading of epidermal cells	3	0.178784	0.025216	ENSG00000144824, ENSG00000074054, ENSG00000171862	1302	4	19157	11.0351	1	0.897104	0.891316
GO:0048014~Tie signaling pathway	3	0.178784	0.025216	ENSG00000154188, ENSG00000120156, ENSG00000091879	1302	4	19157	11.0351	1	0.897104	0.891316
GO:0035106~operant conditioning	3	0.178784	0.025216	ENSG00000115353, ENSG00000184845, ENSG00000075073	1302	4	19157	11.0351	1	0.897104	0.891316
GO:0030950~establishment or maintenance of actin cytoskeleton polarity	3	0.178784	0.025216	ENSG00000107438, ENSG00000160007, ENSG00000119487	1302	4	19157	11.0351	1	0.897104	0.891316
GO:0008038~neuron recognition	3	0.178784	0.0401491	ENSG00000121966, ENSG00000113555, ENSG00000182667	1302	5	19157	8.82811	1	1	0.993755
GO:0045636~positive regulation of melanocyte differentiation	3	0.178784	0.0401491	ENSG00000163638, ENSG00000171791, ENSG00000049130	1302	5	19157	8.82811	1	1	0.993755
GO:0048846~axon extension involved in axon guidance	4	0.238379	0.0135103	ENSG00000145147, ENSG00000099250, ENSG00000184347, ENSG00000118257	1302	8	19157	7.35676	1	0.698032	0.693529
GO:0060087~relaxation of vascular smooth muscle	4	0.238379	0.0135103	ENSG00000170425, ENSG00000156113, ENSG00000185532, ENSG00000164116	1302	8	19157	7.35676	1	0.698032	0.693529
GO:2000480~negative regulation of cAMP-dependent protein kinase activity	5	0.297974	0.00474648	ENSG00000171033, ENSG00000188191, ENSG00000106617, ENSG00000114302, ENSG00000005249	1302	11	19157	6.68796	1	0.40012	0.397539
GO:0051895~negative regulation of focal adhesion assembly	8	0.476758	0.000107198	ENSG00000141376, ENSG00000144824, ENSG00000112679, ENSG00000137801, ENSG00000123384, ENSG00000164741, ENSG00000171862, ENSG00000047648	1302	18	19157	6.53934	0.402566	0.0302991	0.0301036
GO:1902966~positive regulation of protein localization to early endosome	4	0.238379	0.0192541	ENSG00000134318, ENSG00000147065, ENSG00000137642, ENSG00000138798	1302	9	19157	6.53934	1	0.866596	0.861006
GO:0006930~substrate-dependent cell migration, cell extension	4	0.238379	0.0192541	ENSG00000187164, ENSG00000158092, ENSG00000099250, ENSG00000079482	1302	9	19157	6.53934	1	0.866596	0.861006
GO:0009190~cyclic nucleotide biosynthetic process	4	0.238379	0.0192541	ENSG00000121281, ENSG00000173175, ENSG00000155897, ENSG00000078295	1302	9	19157	6.53934	1	0.866596	0.861006
GO:1904322~cellular response to forskolin	5	0.297974	0.00674058	ENSG00000106546, ENSG00000173175, ENSG00000155897, ENSG00000184349, ENSG00000078295	1302	12	19157	6.13063	1	0.485393	0.482261
GO:0043116~negative regulation of vascular permeability	7	0.417163	0.000625531	ENSG00000073712, ENSG00000154188, ENSG00000149177, ENSG00000172572, ENSG00000153904, ENSG00000145147, ENSG00000160007	1302	17	19157	6.05851	0.950541	0.105341	0.104661
GO:0071559~response to transforming growth factor beta	4	0.238379	0.0261383	ENSG00000134318, ENSG00000140836, ENSG00000115226, ENSG00000141646	1302	10	19157	5.88541	1	0.897104	0.891316
GO:2001259~positive regulation of cation channel activity	4	0.238379	0.0261383	ENSG00000151150, ENSG00000151617, ENSG00000144681, ENSG00000145362	1302	10	19157	5.88541	1	0.897104	0.891316
GO:0003334~keratinocyte development	4	0.238379	0.0261383	ENSG00000075426, ENSG00000178209, ENSG00000136068, ENSG00000129116	1302	10	19157	5.88541	1	0.897104	0.891316
GO:0032060~bleb assembly	4	0.238379	0.0261383	ENSG00000089041, ENSG00000198121, ENSG00000134531, ENSG00000177119	1302	10	19157	5.88541	1	0.897104	0.891316
GO:0042117~monocyte activation	4	0.238379	0.0261383	ENSG00000184371, ENSG00000141316, ENSG00000168615, ENSG00000114861	1302	10	19157	5.88541	1	0.897104	0.891316
GO:0006171~cAMP biosynthetic process	4	0.238379	0.0261383	ENSG00000121281, ENSG00000173175, ENSG00000155897, ENSG00000078295	1302	10	19157	5.88541	1	0.897104	0.891316
GO:0032819~positive regulation of natural killer cell proliferation	4	0.238379	0.0261383	ENSG00000164136, ENSG00000203747, ENSG00000173757, ENSG00000105397	1302	10	19157	5.88541	1	0.897104	0.891316
GO:0015807~L-amino acid transport	4	0.238379	0.0261383	ENSG00000177058, ENSG00000155465, ENSG00000111371, ENSG00000167703	1302	10	19157	5.88541	1	0.897104	0.891316
GO:0071679~commissural neuron axon guidance	4	0.238379	0.0341602	ENSG00000147862, ENSG00000099250, ENSG00000163785, ENSG00000185920	1302	11	19157	5.35037	1	1	0.993755
GO:0042711~maternal behavior	4	0.238379	0.0341602	ENSG00000166148, ENSG00000180914, ENSG00000171862, ENSG00000184845	1302	11	19157	5.35037	1	1	0.993755
GO:0009268~response to pH	4	0.238379	0.0341602	ENSG00000113273, ENSG00000137561, ENSG00000152661, ENSG00000145730	1302	11	19157	5.35037	1	1	0.993755
GO:0046580~negative regulation of Ras protein signal transduction	9	0.536353	0.000168629	ENSG00000164056, ENSG00000213024, ENSG00000165140, ENSG00000111344, ENSG00000187678, ENSG00000136158, ENSG00000119487, ENSG00000185989, ENSG00000154710	1302	25	19157	5.29687	0.555289	0.0404196	0.0401588
GO:0060347~heart trabecula formation	5	0.297974	0.0122232	ENSG00000164683, ENSG00000069702, ENSG00000120156, ENSG00000154734, ENSG00000115641	1302	14	19157	5.25483	1	0.690972	0.686514
GO:0014912~negative regulation of smooth muscle cell migration	5	0.297974	0.0122232	ENSG00000115461, ENSG00000107779, ENSG00000173334, ENSG00000123384, ENSG00000145147	1302	14	19157	5.25483	1	0.690972	0.686514
GO:0010761~fibroblast migration	5	0.297974	0.0122232	ENSG00000166224, ENSG00000107438, ENSG00000107372, ENSG00000178209, ENSG00000079308	1302	14	19157	5.25483	1	0.690972	0.686514
GO:0042059~negative regulation of epidermal growth factor receptor signaling pathway	6	0.357569	0.00445304	ENSG00000146648, ENSG00000213024, ENSG00000149177, ENSG00000265491, ENSG00000110395, ENSG00000213949	1302	17	19157	5.19301	1	0.389033	0.386524
GO:0046849~bone remodeling	5	0.297974	0.0157874	ENSG00000187098, ENSG00000002745, ENSG00000152661, ENSG00000134250, ENSG00000101265	1302	15	19157	4.90451	1	0.790194	0.785096
GO:0090162~establishment of epithelial cell polarity	4	0.238379	0.0433001	ENSG00000151474, ENSG00000148498, ENSG00000074054, ENSG00000114541	1302	12	19157	4.90451	1	1	0.993755
GO:1904888~cranial skeletal system development	4	0.238379	0.0433001	ENSG00000168036, ENSG00000151617, ENSG00000073282, ENSG00000107036	1302	12	19157	4.90451	1	1	0.993755
GO:2001214~positive regulation of vasculogenesis	4	0.238379	0.0433001	ENSG00000166135, ENSG00000109756, ENSG00000128052, ENSG00000005981	1302	12	19157	4.90451	1	1	0.993755
GO:0002064~epithelial cell development	4	0.238379	0.0433001	ENSG00000138771, ENSG00000121966, ENSG00000091831, ENSG00000073282	1302	12	19157	4.90451	1	1	0.993755
GO:0017121~phospholipid scrambling	4	0.238379	0.0433001	ENSG00000089041, ENSG00000114698, ENSG00000062716, ENSG00000177119	1302	12	19157	4.90451	1	1	0.993755
GO:0048041~focal adhesion assembly	9	0.536353	0.000403611	ENSG00000073712, ENSG00000102606, ENSG00000173517, ENSG00000072110, ENSG00000171791, ENSG00000095637, ENSG00000164741, ENSG00000152894, ENSG00000047648	1302	28	19157	4.72934	0.856259	0.077574	0.0770735
GO:0048566~embryonic digestive tract development	5	0.297974	0.0199408	ENSG00000128918, ENSG00000099139, ENSG00000074047, ENSG00000103449, ENSG00000169429	1302	16	19157	4.59797	1	0.868585	0.862981
GO:0071361~cellular response to ethanol	5	0.297974	0.0199408	ENSG00000121281, ENSG00000171132, ENSG00000089057, ENSG00000171862, ENSG00000132356	1302	16	19157	4.59797	1	0.868585	0.862981
GO:0007202~activation of phospholipase C activity	9	0.536353	0.000673021	ENSG00000166148, ENSG00000198121, ENSG00000146648, ENSG00000151617, ENSG00000102468, ENSG00000125910, ENSG00000171631, ENSG00000120907, ENSG00000047648	1302	30	19157	4.41406	0.960638	0.10597	0.105286
GO:0071380~cellular response to prostaglandin E stimulus	5	0.297974	0.0247063	ENSG00000125384, ENSG00000171132, ENSG00000171522, ENSG00000171631, ENSG00000132356	1302	17	19157	4.32751	1	0.897104	0.891316
GO:0035023~regulation of Rho protein signal transduction	8	0.476758	0.00219029	ENSG00000151491, ENSG00000130052, ENSG00000198758, ENSG00000164741, ENSG00000158985, ENSG00000104880, ENSG00000170776, ENSG00000079482	1302	28	19157	4.20386	0.999973	0.240853	0.239299
GO:0061028~establishment of endothelial barrier	6	0.357569	0.0116771	ENSG00000109756, ENSG00000147065, ENSG00000113448, ENSG00000151617, ENSG00000261371, ENSG00000107263	1302	21	19157	4.20386	1	0.690972	0.686514
GO:0003148~outflow tract septum morphogenesis	7	0.417163	0.00560534	ENSG00000107779, ENSG00000075223, ENSG00000141646, ENSG00000099250, ENSG00000169946, ENSG00000197702, ENSG00000118257	1302	25	19157	4.11978	1	0.434414	0.431611
GO:0030206~chondroitin sulfate biosynthetic process	5	0.297974	0.0301008	ENSG00000147408, ENSG00000182022, ENSG00000171310, ENSG00000122863, ENSG00000154080	1302	18	19157	4.08709	1	0.9707	0.964438
GO:0006939~smooth muscle contraction	5	0.297974	0.0301008	ENSG00000134318, ENSG00000162341, ENSG00000151617, ENSG00000163697, ENSG00000120907	1302	18	19157	4.08709	1	0.9707	0.964438
GO:0001944~vasculature development	5	0.297974	0.0301008	ENSG00000179776, ENSG00000156574, ENSG00000134817, ENSG00000107372, ENSG00000109670	1302	18	19157	4.08709	1	0.9707	0.964438
GO:0010800~positive regulation of peptidyl-threonine phosphorylation	8	0.476758	0.00334342	ENSG00000078140, ENSG00000135932, ENSG00000137672, ENSG00000143933, ENSG00000106617, ENSG00000133048, ENSG00000141564, ENSG00000138798	1302	30	19157	3.9236	1	0.308945	0.306952
GO:0050850~positive regulation of calcium-mediated signaling	5	0.297974	0.0361355	ENSG00000169567, ENSG00000198851, ENSG00000140945, ENSG00000197943, ENSG00000010610	1302	19	19157	3.87198	1	1	0.993755
GO:0060292~long term synaptic depression	5	0.297974	0.0361355	ENSG00000251322, ENSG00000171862, ENSG00000184985, ENSG00000163686, ENSG00000184845	1302	19	19157	3.87198	1	1	0.993755
GO:0001892~embryonic placenta development	5	0.297974	0.0361355	ENSG00000137561, ENSG00000172845, ENSG00000146648, ENSG00000156574, ENSG00000100644	1302	19	19157	3.87198	1	1	0.993755
GO:0031668~cellular response to extracellular stimulus	5	0.297974	0.0361355	ENSG00000089041, ENSG00000170425, ENSG00000104964, ENSG00000178209, ENSG00000160007	1302	19	19157	3.87198	1	1	0.993755
GO:0035024~negative regulation of Rho protein signal transduction	6	0.357569	0.0172549	ENSG00000111913, ENSG00000173706, ENSG00000165895, ENSG00000164741, ENSG00000160007, ENSG00000120907	1302	23	19157	3.83831	1	0.846018	0.84056
GO:0035633~maintenance of permeability of blood-brain barrier	8	0.476758	0.00406959	ENSG00000106688, ENSG00000152661, ENSG00000179776, ENSG00000197971, ENSG00000261371, ENSG00000196569, ENSG00000035403, ENSG00000198947	1302	31	19157	3.79704	1	0.362118	0.359782
GO:0051056~regulation of small GTPase mediated signal transduction	29	1.72825	2.1373e-09	ENSG00000133789, ENSG00000074964, ENSG00000182957, ENSG00000137727, ENSG00000197555, ENSG00000031081, ENSG00000170776, ENSG00000047648, ENSG00000205726, ENSG00000164691, ENSG00000160293, ENSG00000134909, ENSG00000107099, ENSG00000161800, ENSG00000071205, ENSG00000128656, ENSG00000163947, ENSG00000075884, ENSG00000145819, ENSG00000153404, ENSG00000038382, ENSG00000159842, ENSG00000139132, ENSG0000…	1302	115	19157	3.71037	1.02697e-05	3.42324e-06	3.40115e-06
GO:0060412~ventricular septum morphogenesis	9	0.536353	0.00241954	ENSG00000164683, ENSG00000168214, ENSG00000107779, ENSG00000134817, ENSG00000141646, ENSG00000069702, ENSG00000145147, ENSG00000169946, ENSG00000184347	1302	36	19157	3.67838	0.999991	0.248676	0.247071
GO:0032743~positive regulation of interleukin-2 production	9	0.536353	0.00241954	ENSG00000198851, ENSG00000113448, ENSG00000178562, ENSG00000184588, ENSG00000112149, ENSG00000197943, ENSG00000159216, ENSG00000173757, ENSG00000010610	1302	36	19157	3.67838	0.999991	0.248676	0.247071
GO:0071398~cellular response to fatty acid	7	0.417163	0.0100196	ENSG00000012504, ENSG00000167332, ENSG00000067992, ENSG00000118260, ENSG00000066117, ENSG00000153823, ENSG00000004799	1302	28	19157	3.67838	1	0.617236	0.613254
GO:0010259~multicellular organism aging	6	0.357569	0.0206074	ENSG00000166148, ENSG00000151617, ENSG00000120063, ENSG00000146535, ENSG00000073282, ENSG00000120907	1302	24	19157	3.67838	1	0.868585	0.862981
GO:0051893~regulation of focal adhesion assembly	6	0.357569	0.0206074	ENSG00000134318, ENSG00000064042, ENSG00000173517, ENSG00000074054, ENSG00000035403, ENSG00000184349	1302	24	19157	3.67838	1	0.868585	0.862981
GO:0050770~regulation of axonogenesis	5	0.297974	0.0428161	ENSG00000148948, ENSG00000197555, ENSG00000111962, ENSG00000160007, ENSG00000128656	1302	20	19157	3.67838	1	1	0.993755
GO:2000114~regulation of establishment of cell polarity	5	0.297974	0.0428161	ENSG00000187164, ENSG00000111913, ENSG00000141376, ENSG00000134318, ENSG00000179776	1302	20	19157	3.67838	1	1	0.993755
GO:0010165~response to X-ray	5	0.297974	0.0428161	ENSG00000225830, ENSG00000197299, ENSG00000196584, ENSG00000152422, ENSG00000166435	1302	20	19157	3.67838	1	1	0.993755
GO:0045445~myoblast differentiation	5	0.297974	0.0428161	ENSG00000178385, ENSG00000178209, ENSG00000152601, ENSG00000169282, ENSG00000111241	1302	20	19157	3.67838	1	1	0.993755
GO:0001658~branching involved in ureteric bud morphogenesis	10	0.595948	0.00144395	ENSG00000168743, ENSG00000158955, ENSG00000184937, ENSG00000168036, ENSG00000171791, ENSG00000103449, ENSG00000185630, ENSG00000141646, ENSG00000128713, ENSG00000185920	1302	41	19157	3.58866	0.999035	0.181837	0.180664
GO:0043029~T cell homeostasis	7	0.417163	0.0119238	ENSG00000089041, ENSG00000141682, ENSG00000171791, ENSG00000100079, ENSG00000173757, ENSG00000183018, ENSG00000147138	1302	29	19157	3.55154	1	0.690972	0.686514
GO:0051571~positive regulation of histone H3-K4 methylation	6	0.357569	0.0243579	ENSG00000120071, ENSG00000168036, ENSG00000198730, ENSG00000158321, ENSG00000141646, ENSG00000114982	1302	25	19157	3.53124	1	0.897104	0.891316
GO:1902895~positive regulation of pri-miRNA transcription from RNA polymerase II promoter	11	0.655542	0.000864459	ENSG00000136826, ENSG00000184937, ENSG00000186260, ENSG00000168874, ENSG00000134954, ENSG00000168610, ENSG00000107779, ENSG00000100644, ENSG00000187079, ENSG00000196588, ENSG00000141646	1302	46	19157	3.51845	0.984322	0.122168	0.12138
GO:0051497~negative regulation of stress fiber assembly	8	0.476758	0.00697026	ENSG00000184292, ENSG00000158195, ENSG00000144824, ENSG00000074054, ENSG00000164741, ENSG00000145675, ENSG00000104880, ENSG00000047648	1302	34	19157	3.462	1	0.485393	0.482261
GO:0021983~pituitary gland development	7	0.417163	0.0140689	ENSG00000128918, ENSG00000134954, ENSG00000168214, ENSG00000107779, ENSG00000074047, ENSG00000118260, ENSG00000103449	1302	30	19157	3.43315	1	0.711591	0.707
GO:0051491~positive regulation of filopodium assembly	7	0.417163	0.0140689	ENSG00000111913, ENSG00000141376, ENSG00000197959, ENSG00000145934, ENSG00000147251, ENSG00000099250, ENSG00000145675	1302	30	19157	3.43315	1	0.711591	0.707
GO:0045663~positive regulation of myoblast differentiation	6	0.357569	0.0285204	ENSG00000111913, ENSG00000112183, ENSG00000166135, ENSG00000164188, ENSG00000140836, ENSG00000182621	1302	26	19157	3.39543	1	0.95167	0.94553
GO:0051924~regulation of calcium ion transport	6	0.357569	0.0285204	ENSG00000152661, ENSG00000171791, ENSG00000121966, ENSG00000145362, ENSG00000172349, ENSG00000010610	1302	26	19157	3.39543	1	0.95167	0.94553
GO:0030032~lamellipodium assembly	8	0.476758	0.00821306	ENSG00000158092, ENSG00000182957, ENSG00000102606, ENSG00000158195, ENSG00000099204, ENSG00000160293, ENSG00000140945, ENSG00000035403	1302	35	19157	3.36309	1	0.555828	0.552242
GO:0043010~camera-type eye development	10	0.595948	0.00243242	ENSG00000138829, ENSG00000187098, ENSG00000157933, ENSG00000049449, ENSG00000184937, ENSG00000182704, ENSG00000166147, ENSG00000122085, ENSG00000048342, ENSG00000160007	1302	44	19157	3.34398	0.999992	0.248676	0.247071
GO:0048675~axon extension	7	0.417163	0.0164688	ENSG00000082684, ENSG00000112902, ENSG00000133083, ENSG00000151617, ENSG00000147894, ENSG00000158321, ENSG00000035403	1302	31	19157	3.32241	1	0.815798	0.810534
GO:0001975~response to amphetamine	9	0.536353	0.00483246	ENSG00000106688, ENSG00000143933, ENSG00000148908, ENSG00000151617, ENSG00000092964, ENSG00000048052, ENSG00000180914, ENSG00000183454, ENSG00000184845	1302	40	19157	3.31054	1	0.400345	0.397762
GO:0010595~positive regulation of endothelial cell migration	15	0.893921	0.000134778	ENSG00000134318, ENSG00000154188, ENSG00000134954, ENSG00000128052, ENSG00000111961, ENSG00000137801, ENSG00000114861, ENSG00000099250, ENSG00000118257, ENSG00000138798, ENSG00000112562, ENSG00000141376, ENSG00000168874, ENSG00000171608, ENSG00000120156	1302	67	19157	3.29407	0.476728	0.0340847	0.0338648
GO:0001657~ureteric bud development	8	0.476758	0.0096115	ENSG00000168743, ENSG00000164056, ENSG00000184937, ENSG00000143867, ENSG00000164619, ENSG00000103449, ENSG00000145147, ENSG00000081181	1302	36	19157	3.26967	1	0.617236	0.613254
GO:0048010~vascular endothelial growth factor receptor signaling pathway	6	0.357569	0.0331064	ENSG00000100219, ENSG00000160293, ENSG00000128052, ENSG00000102755, ENSG00000162889, ENSG00000099250	1302	27	19157	3.26967	1	1	0.993755
GO:0001954~positive regulation of cell-matrix adhesion	6	0.357569	0.0331064	ENSG00000184371, ENSG00000169499, ENSG00000105810, ENSG00000198851, ENSG00000140945, ENSG00000198947	1302	27	19157	3.26967	1	1	0.993755
GO:0048812~neuron projection morphogenesis	14	0.834327	0.000311384	ENSG00000047579, ENSG00000152661, ENSG00000176697, ENSG00000038382, ENSG00000041515, ENSG00000007237, ENSG00000198947, ENSG00000213949, ENSG00000187164, ENSG00000170315, ENSG00000146648, ENSG00000118515, ENSG00000133083, ENSG00000135090	1302	64	19157	3.21858	0.776072	0.0650521	0.0646324
GO:0002040~sprouting angiogenesis	7	0.417163	0.0191364	ENSG00000154188, ENSG00000140945, ENSG00000134013, ENSG00000137801, ENSG00000120156, ENSG00000099250, ENSG00000197702	1302	32	19157	3.21858	1	0.866596	0.861006
GO:0042733~embryonic digit morphogenesis	12	0.715137	0.00118786	ENSG00000152661, ENSG00000143867, ENSG00000107779, ENSG00000168036, ENSG00000074047, ENSG00000103449, ENSG00000141646, ENSG00000171310, ENSG00000144320, ENSG00000146535, ENSG00000169071, ENSG00000104331	1302	56	19157	3.1529	0.996691	0.158546	0.157524
GO:0035987~endodermal cell differentiation	6	0.357569	0.0381253	ENSG00000156574, ENSG00000134871, ENSG00000060718, ENSG00000160255, ENSG00000053747, ENSG00000122641	1302	28	19157	3.1529	1	1	0.993755
GO:0006654~phosphatidic acid biosynthetic process	7	0.417163	0.0220839	ENSG00000102780, ENSG00000116906, ENSG00000153395, ENSG00000075651, ENSG00000058866, ENSG00000011198, ENSG00000077044	1302	33	19157	3.12105	1	0.897104	0.891316
GO:0007266~Rho protein signal transduction	12	0.715137	0.00138312	ENSG00000134318, ENSG00000119326, ENSG00000163947, ENSG00000140945, ENSG00000205336, ENSG00000151491, ENSG00000149798, ENSG00000114547, ENSG00000120063, ENSG00000198758, ENSG00000146535, ENSG00000047648	1302	57	19157	3.09758	0.998707	0.179618	0.178459
GO:0033137~negative regulation of peptidyl-serine phosphorylation	6	0.357569	0.0435839	ENSG00000158092, ENSG00000113448, ENSG00000153721, ENSG00000171862, ENSG00000101265, ENSG00000198947	1302	29	19157	3.04418	1	1	0.993755
GO:0019933~cAMP-mediated signaling	7	0.417163	0.0253225	ENSG00000186472, ENSG00000151320, ENSG00000106546, ENSG00000109756, ENSG00000172572, ENSG00000113448, ENSG00000078295	1302	34	19157	3.02925	1	0.897104	0.891316
GO:0035025~positive regulation of Rho protein signal transduction	7	0.417163	0.0253225	ENSG00000198121, ENSG00000163947, ENSG00000205336, ENSG00000139679, ENSG00000144230, ENSG00000170776, ENSG00000147138	1302	34	19157	3.02925	1	0.897104	0.891316
GO:0035924~cellular response to vascular endothelial growth factor stimulus	7	0.417163	0.0253225	ENSG00000162692, ENSG00000100219, ENSG00000128052, ENSG00000102755, ENSG00000136158, ENSG00000162889, ENSG00000099250	1302	34	19157	3.02925	1	0.897104	0.891316
GO:0043087~regulation of GTPase activity	18	1.07271	7.66202e-05	ENSG00000133812, ENSG00000105963, ENSG00000180263, ENSG00000075884, ENSG00000076356, ENSG00000111344, ENSG00000197555, ENSG00000047648, ENSG00000118873, ENSG00000158987, ENSG00000139132, ENSG00000121749, ENSG00000160293, ENSG00000185532, ENSG00000128656, ENSG00000185989, ENSG00000011454, ENSG00000184349	1302	88	19157	3.00958	0.308003	0.024544	0.0243857
GO:0001938~positive regulation of endothelial cell proliferation	15	0.893921	0.000402401	ENSG00000183625, ENSG00000105971, ENSG00000112902, ENSG00000128052, ENSG00000140945, ENSG00000171951, ENSG00000099250, ENSG00000118257, ENSG00000138798, ENSG00000117020, ENSG00000100644, ENSG00000171608, ENSG00000120156, ENSG00000107562, ENSG00000141564	1302	74	19157	2.98247	0.855421	0.077574	0.0770735
GO:0022008~neurogenesis	10	0.595948	0.00596669	ENSG00000225830, ENSG00000198121, ENSG00000106688, ENSG00000154928, ENSG00000121966, ENSG00000183454, ENSG00000163785, ENSG00000134369, ENSG00000152377, ENSG00000166833	1302	50	19157	2.9427	1	0.447968	0.445078
GO:0032870~cellular response to hormone stimulus	6	0.357569	0.0494869	ENSG00000124151, ENSG00000168610, ENSG00000115457, ENSG00000145147, ENSG00000173757, ENSG00000184347	1302	30	19157	2.9427	1	1	0.993755
GO:0007411~axon guidance	36	2.14541	1.8092e-08	ENSG00000112902, ENSG00000176697, ENSG00000074047, ENSG00000170571, ENSG00000196569, ENSG00000079482, ENSG00000118257, ENSG00000145934, ENSG00000134250, ENSG00000092964, ENSG00000165606, ENSG00000149972, ENSG00000178031, ENSG00000100784, ENSG00000182168, ENSG00000163785, ENSG00000184347, ENSG00000184349, ENSG00000067141, ENSG00000154134, ENSG00000075223, ENSG00000171055, ENSG00000168280, ENSG0000…	1302	182	19157	2.91037	8.69283e-05	1.73864e-05	1.72742e-05
GO:0030036~actin cytoskeleton organization	36	2.14541	1.8092e-08	ENSG00000105993, ENSG00000134318, ENSG00000074964, ENSG00000144061, ENSG00000107438, ENSG00000130052, ENSG00000196588, ENSG00000170873, ENSG00000198947, ENSG00000079482, ENSG00000143776, ENSG00000168477, ENSG00000177938, ENSG00000084112, ENSG00000149798, ENSG00000185532, ENSG00000182541, ENSG00000100266, ENSG00000104880, ENSG00000072110, ENSG00000133816, ENSG00000180263, ENSG00000155849, ENSG0000…	1302	182	19157	2.91037	8.69283e-05	1.73864e-05	1.72742e-05
GO:0008360~regulation of cell shape	30	1.78784	4.06292e-07	ENSG00000073712, ENSG00000198121, ENSG00000049860, ENSG00000151491, ENSG00000128052, ENSG00000158985, ENSG00000157654, ENSG00000153774, ENSG00000138771, ENSG00000149798, ENSG00000101336, ENSG00000160255, ENSG00000148468, ENSG00000104880, ENSG00000084073, ENSG00000128585, ENSG00000147065, ENSG00000157827, ENSG00000180263, ENSG00000075884, ENSG00000076356, ENSG00000115963, ENSG00000197702, ENSG0000…	1302	153	19157	2.885	0.00195033	0.000325372	0.000323273
GO:0009409~response to cold	8	0.476758	0.0192978	ENSG00000101493, ENSG00000126351, ENSG00000166575, ENSG00000043591, ENSG00000070961, ENSG00000126803, ENSG00000137198, ENSG00000211448	1302	41	19157	2.87093	1	0.866596	0.861006
GO:2000352~negative regulation of endothelial cell apoptotic process	7	0.417163	0.0327126	ENSG00000112902, ENSG00000154188, ENSG00000116044, ENSG00000179776, ENSG00000128052, ENSG00000171951, ENSG00000120156	1302	36	19157	2.86096	1	1	0.993755
GO:0051017~actin filament bundle assembly	7	0.417163	0.0327126	ENSG00000158092, ENSG00000133789, ENSG00000128641, ENSG00000111859, ENSG00000072110, ENSG00000151491, ENSG00000198947	1302	36	19157	2.86096	1	1	0.993755
GO:0048813~dendrite morphogenesis	7	0.417163	0.036881	ENSG00000073921, ENSG00000047579, ENSG00000157193, ENSG00000078018, ENSG00000133083, ENSG00000068305, ENSG00000100320	1302	37	19157	2.78364	1	1	0.993755
GO:0007188~adenylate cyclase-modulating G-protein coupled receptor signaling pathway	10	0.595948	0.00993997	ENSG00000183625, ENSG00000158195, ENSG00000087258, ENSG00000004948, ENSG00000141404, ENSG00000120063, ENSG00000157388, ENSG00000171522, ENSG00000146535, ENSG00000078295	1302	54	19157	2.72473	1	0.617236	0.613254
GO:0045907~positive regulation of vasoconstriction	7	0.417163	0.0413742	ENSG00000115353, ENSG00000166148, ENSG00000146648, ENSG00000152661, ENSG00000102468, ENSG00000180914, ENSG00000120907	1302	38	19157	2.71038	1	1	0.993755
GO:0010634~positive regulation of epithelial cell migration	7	0.417163	0.0413742	ENSG00000115353, ENSG00000100644, ENSG00000171132, ENSG00000074054, ENSG00000197943, ENSG00000124782, ENSG00000115310	1302	38	19157	2.71038	1	1	0.993755
GO:0033627~cell adhesion mediated by integrin	7	0.417163	0.0413742	ENSG00000091409, ENSG00000144668, ENSG00000166147, ENSG00000160255, ENSG00000168615, ENSG00000005961, ENSG00000213949	1302	38	19157	2.71038	1	1	0.993755
GO:0050919~negative chemotaxis	7	0.417163	0.0413742	ENSG00000082684, ENSG00000112902, ENSG00000075223, ENSG00000145147, ENSG00000184347, ENSG00000184349, ENSG00000118257	1302	38	19157	2.71038	1	1	0.993755
GO:0070371~ERK1 and ERK2 cascade	7	0.417163	0.0413742	ENSG00000128052, ENSG00000180914, ENSG00000139318, ENSG00000141646, ENSG00000164924, ENSG00000171522, ENSG00000138798	1302	38	19157	2.71038	1	1	0.993755
GO:0048870~cell motility	7	0.417163	0.0413742	ENSG00000157933, ENSG00000134954, ENSG00000151914, ENSG00000155849, ENSG00000075651, ENSG00000162981, ENSG00000171862	1302	38	19157	2.71038	1	1	0.993755
GO:0007204~positive regulation of cytosolic calcium ion concentration	28	1.66865	5.42324e-06	ENSG00000183625, ENSG00000133789, ENSG00000198121, ENSG00000152661, ENSG00000125384, ENSG00000146360, ENSG00000171860, ENSG00000134830, ENSG00000171522, ENSG00000120907, ENSG00000155897, ENSG00000115353, ENSG00000166573, ENSG00000187474, ENSG00000121966, ENSG00000091831, ENSG00000123384, ENSG00000213694, ENSG00000050628, ENSG00000004948, ENSG00000173175, ENSG00000166148, ENSG00000137672, ENSG0000…	1302	155	19157	2.65793	0.0257221	0.00236897	0.00235369
GO:0009612~response to mechanical stimulus	11	0.655542	0.00760063	ENSG00000089041, ENSG00000118898, ENSG00000134954, ENSG00000164828, ENSG00000115457, ENSG00000137801, ENSG00000082482, ENSG00000171522, ENSG00000133048, ENSG00000091879, ENSG00000185920	1302	61	19157	2.65326	1	0.521729	0.518363
GO:0045766~positive regulation of angiogenesis	29	1.72825	3.77868e-06	ENSG00000183625, ENSG00000112902, ENSG00000134954, ENSG00000134817, ENSG00000128052, ENSG00000171860, ENSG00000137801, ENSG00000133048, ENSG00000159216, ENSG00000115310, ENSG00000112562, ENSG00000116044, ENSG00000168610, ENSG00000100644, ENSG00000153904, ENSG00000160255, ENSG00000091879, ENSG00000120156, ENSG00000169429, ENSG00000124212, ENSG00000179776, ENSG00000156574, ENSG00000111961, ENSG0000…	1302	161	19157	2.65026	0.0179927	0.00201739	0.00200438
GO:0042110~T cell activation	9	0.536353	0.0185596	ENSG00000066294, ENSG00000158092, ENSG00000026508, ENSG00000198851, ENSG00000178562, ENSG00000162739, ENSG00000196684, ENSG00000171608, ENSG00000010610	1302	50	19157	2.64843	1	0.866596	0.861006
GO:0007281~germ cell development	7	0.417163	0.0461978	ENSG00000184937, ENSG00000149187, ENSG00000057657, ENSG00000158169, ENSG00000091879, ENSG00000137090, ENSG00000072803	1302	39	19157	2.64089	1	1	0.993755
GO:0070373~negative regulation of ERK1 and ERK2 cascade	15	0.893921	0.00167069	ENSG00000136826, ENSG00000153233, ENSG00000136158, ENSG00000198369, ENSG00000139318, ENSG00000117228, ENSG00000153721, ENSG00000171862, ENSG00000198947, ENSG00000120875, ENSG00000164056, ENSG00000100219, ENSG00000187678, ENSG00000141646, ENSG00000100234	1302	85	19157	2.5965	0.999676	0.198769	0.197487
GO:0016197~endosomal transport	12	0.715137	0.00581285	ENSG00000134108, ENSG00000205726, ENSG00000084733, ENSG00000073921, ENSG00000178996, ENSG00000038532, ENSG00000133083, ENSG00000198399, ENSG00000167306, ENSG00000119541, ENSG00000185722, ENSG00000172765	1302	68	19157	2.5965	1	0.443345	0.440485
GO:0043547~positive regulation of GTPase activity	32	1.90703	2.955e-06	ENSG00000105971, ENSG00000213047, ENSG00000073712, ENSG00000151693, ENSG00000109756, ENSG00000178996, ENSG00000152061, ENSG00000136717, ENSG00000147251, ENSG00000153317, ENSG00000047648, ENSG00000158987, ENSG00000164253, ENSG00000141376, ENSG00000102606, ENSG00000148908, ENSG00000147894, ENSG00000090104, ENSG00000107099, ENSG00000128656, ENSG00000107036, ENSG00000043591, ENSG00000073921, ENSG0000…	1302	186	19157	2.53136	0.0140984	0.00177484	0.00176339
GO:0007160~cell-matrix adhesion	18	1.07271	0.000767844	ENSG00000128585, ENSG00000073712, ENSG00000026508, ENSG00000140092, ENSG00000116962, ENSG00000005961, ENSG00000213949, ENSG00000168743, ENSG00000091409, ENSG00000162692, ENSG00000144668, ENSG00000168477, ENSG00000168036, ENSG00000087303, ENSG00000160255, ENSG00000095637, ENSG00000168615, ENSG00000035403	1302	106	19157	2.49852	0.975051	0.115297	0.114553
GO:0098609~cell-cell adhesion	32	1.90703	4.65657e-06	ENSG00000108622, ENSG00000026508, ENSG00000144061, ENSG00000107438, ENSG00000114547, ENSG00000062716, ENSG00000057294, ENSG00000005961, ENSG00000213949, ENSG00000168952, ENSG00000164199, ENSG00000162692, ENSG00000084733, ENSG00000144668, ENSG00000145934, ENSG00000168477, ENSG00000146648, ENSG00000171914, ENSG00000168036, ENSG00000160255, ENSG00000149972, ENSG00000145012, ENSG00000187955, ENSG0000…	1302	190	19157	2.47807	0.0221264	0.00223748	0.00222305
GO:0007010~cytoskeleton organization	24	1.43027	9.49465e-05	ENSG00000111859, ENSG00000147065, ENSG00000157827, ENSG00000133816, ENSG00000099204, ENSG00000130559, ENSG00000180263, ENSG00000094796, ENSG00000197321, ENSG00000151150, ENSG00000136717, ENSG00000139132, ENSG00000116574, ENSG00000186472, ENSG00000171914, ENSG00000151914, ENSG00000092964, ENSG00000140416, ENSG00000145362, ENSG00000148156, ENSG00000100266, ENSG00000071205, ENSG00000069020, ENSG0000…	1302	143	19157	2.4694	0.366338	0.0285136	0.0283297
GO:0030183~B cell differentiation	13	0.774732	0.00613608	ENSG00000095585, ENSG00000149177, ENSG00000165409, ENSG00000197943, ENSG00000163374, ENSG00000162692, ENSG00000172845, ENSG00000168214, ENSG00000197919, ENSG00000048052, ENSG00000145675, ENSG00000147896, ENSG00000187736	1302	78	19157	2.45225	1	0.453598	0.450672
GO:0035556~intracellular signal transduction	73	4.35042	3.9227e-12	ENSG00000176871, ENSG00000095585, ENSG00000109756, ENSG00000121281, ENSG00000172476, ENSG00000114302, ENSG00000005981, ENSG00000120907, ENSG00000170776, ENSG00000155897, ENSG00000205726, ENSG00000102606, ENSG00000118515, ENSG00000144681, ENSG00000100784, ENSG00000124198, ENSG00000079308, ENSG00000142149, ENSG00000169429, ENSG00000105397, ENSG00000182866, ENSG00000135932, ENSG00000171150, ENSG0000…	1302	444	19157	2.41911	1.88488e-08	1.88486e-08	1.8727e-08
GO:0006959~humoral immune response	10	0.595948	0.0212651	ENSG00000095585, ENSG00000168214, ENSG00000134250, ENSG00000188389, ENSG00000197919, ENSG00000171791, ENSG00000178562, ENSG00000073849, ENSG00000112149, ENSG00000147896	1302	61	19157	2.41205	1	0.888512	0.88278
GO:0051496~positive regulation of stress fiber assembly	9	0.536353	0.0313055	ENSG00000134318, ENSG00000115353, ENSG00000073712, ENSG00000198121, ENSG00000064042, ENSG00000074964, ENSG00000140416, ENSG00000099250, ENSG00000196405	1302	55	19157	2.40767	1	0.996177	0.98975
GO:0001570~vasculogenesis	10	0.595948	0.0234285	ENSG00000173706, ENSG00000184937, ENSG00000166224, ENSG00000134817, ENSG00000128052, ENSG00000112531, ENSG00000164736, ENSG00000109670, ENSG00000069702, ENSG00000169946	1302	62	19157	2.37315	1	0.897104	0.891316
GO:0007169~transmembrane receptor protein tyrosine kinase signaling pathway	21	1.25149	0.000588002	ENSG00000182866, ENSG00000095585, ENSG00000111859, ENSG00000177570, ENSG00000176697, ENSG00000198851, ENSG00000128052, ENSG00000170873, ENSG00000169071, ENSG00000184371, ENSG00000144724, ENSG00000146648, ENSG00000154928, ENSG00000100842, ENSG00000116194, ENSG00000101336, ENSG00000102755, ENSG00000107263, ENSG00000120156, ENSG00000163785, ENSG00000010610	1302	132	19157	2.34079	0.940761	0.104643	0.103967
GO:0007584~response to nutrient	12	0.715137	0.0132748	ENSG00000113273, ENSG00000081760, ENSG00000083123, ENSG00000162692, ENSG00000137561, ENSG00000116906, ENSG00000127948, ENSG00000198851, ENSG00000123983, ENSG00000115457, ENSG00000171862, ENSG00000175899	1302	76	19157	2.32319	1	0.698032	0.693529
GO:0019827~stem cell population maintenance	9	0.536353	0.0377621	ENSG00000136826, ENSG00000144535, ENSG00000168610, ENSG00000134250, ENSG00000156574, ENSG00000107779, ENSG00000168036, ENSG00000198730, ENSG00000099917	1302	57	19157	2.32319	1	1	0.993755
GO:0045165~cell fate commitment	9	0.536353	0.0377621	ENSG00000158955, ENSG00000187098, ENSG00000002745, ENSG00000128052, ENSG00000136158, ENSG00000057657, ENSG00000177732, ENSG00000169071, ENSG00000134532	1302	57	19157	2.32319	1	1	0.993755
GO:0007229~integrin-mediated signaling pathway	17	1.01311	0.00252707	ENSG00000197140, ENSG00000073712, ENSG00000111859, ENSG00000162407, ENSG00000099250, ENSG00000154734, ENSG00000005961, ENSG00000213949, ENSG00000091409, ENSG00000144668, ENSG00000151914, ENSG00000101336, ENSG00000160255, ENSG00000168615, ENSG00000082074, ENSG00000140873, ENSG00000053747	1302	108	19157	2.31602	0.999995	0.252659	0.251029
GO:0007613~memory	14	0.834327	0.00692689	ENSG00000047579, ENSG00000106688, ENSG00000176697, ENSG00000198673, ENSG00000118260, ENSG00000171862, ENSG00000155897, ENSG00000251322, ENSG00000102468, ENSG00000180914, ENSG00000183454, ENSG00000082482, ENSG00000182621, ENSG00000184845	1302	89	19157	2.31449	1	0.485393	0.482261
GO:0050804~modulation of synaptic transmission	10	0.595948	0.0282175	ENSG00000148948, ENSG00000168610, ENSG00000157193, ENSG00000176697, ENSG00000154928, ENSG00000188191, ENSG00000100266, ENSG00000164418, ENSG00000159842, ENSG00000005249	1302	64	19157	2.29899	1	0.95167	0.94553
GO:0007264~small GTPase mediated signal transduction	19	1.1323	0.00147589	ENSG00000109756, ENSG00000136828, ENSG00000134308, ENSG00000137936, ENSG00000147251, ENSG00000106615, ENSG00000075651, ENSG00000031081, ENSG00000115963, ENSG00000134533, ENSG00000159842, ENSG00000158987, ENSG00000116574, ENSG00000160293, ENSG00000134909, ENSG00000015133, ENSG00000107099, ENSG00000107263, ENSG00000104880	1302	122	19157	2.29145	0.999172	0.181837	0.180664
GO:0006897~endocytosis	32	1.90703	2.70738e-05	ENSG00000213047, ENSG00000132514, ENSG00000178996, ENSG00000152061, ENSG00000136717, ENSG00000115977, ENSG00000134013, ENSG00000137642, ENSG00000205726, ENSG00000157193, ENSG00000070718, ENSG00000136011, ENSG00000092964, ENSG00000147894, ENSG00000123384, ENSG00000130147, ENSG00000073921, ENSG00000075785, ENSG00000129493, ENSG00000198399, ENSG00000115504, ENSG00000077044, ENSG00000154710, ENSG0000…	1302	207	19157	2.27455	0.121985	0.00970672	0.0096441
GO:0030097~hemopoiesis	10	0.595948	0.0308528	ENSG00000182866, ENSG00000154188, ENSG00000073921, ENSG00000166224, ENSG00000134250, ENSG00000065883, ENSG00000182010, ENSG00000068724, ENSG00000159216, ENSG00000171456	1302	65	19157	2.26362	1	0.988317	0.98194
GO:0031532~actin cytoskeleton reorganization	9	0.536353	0.0450553	ENSG00000128585, ENSG00000143776, ENSG00000047579, ENSG00000151491, ENSG00000178209, ENSG00000197555, ENSG00000158321, ENSG00000099250, ENSG00000197702	1302	59	19157	2.24443	1	1	0.993755
GO:0016311~dephosphorylation	14	0.834327	0.00996688	ENSG00000155893, ENSG00000076685, ENSG00000111696, ENSG00000131482, ENSG00000171862, ENSG00000132793, ENSG00000136205, ENSG00000134575, ENSG00000120875, ENSG00000170525, ENSG00000162551, ENSG00000165140, ENSG00000149599, ENSG00000111906	1302	93	19157	2.21494	1	0.617236	0.613254
GO:0007179~transforming growth factor beta receptor signaling pathway	14	0.834327	0.00996688	ENSG00000157933, ENSG00000073712, ENSG00000179776, ENSG00000112679, ENSG00000107779, ENSG00000118260, ENSG00000069702, ENSG00000152894, ENSG00000168610, ENSG00000136044, ENSG00000149599, ENSG00000141646, ENSG00000168615, ENSG00000120693	1302	93	19157	2.21494	1	0.617236	0.613254
GO:0034613~cellular protein localization	11	0.655542	0.0274829	ENSG00000205726, ENSG00000152661, ENSG00000168036, ENSG00000134308, ENSG00000178209, ENSG00000145362, ENSG00000164924, ENSG00000186522, ENSG00000138758, ENSG00000131023, ENSG00000198947	1302	74	19157	2.18714	1	0.936564	0.930521
GO:0010506~regulation of autophagy	11	0.655542	0.0298539	ENSG00000164253, ENSG00000198382, ENSG00000162341, ENSG00000058056, ENSG00000177076, ENSG00000167461, ENSG00000095787, ENSG00000147894, ENSG00000197746, ENSG00000141564, ENSG00000084073	1302	75	19157	2.15798	1	0.9707	0.964438
GO:0032880~regulation of protein localization	12	0.715137	0.0224861	ENSG00000105993, ENSG00000133789, ENSG00000073921, ENSG00000152061, ENSG00000065882, ENSG00000171791, ENSG00000078018, ENSG00000115977, ENSG00000147894, ENSG00000109670, ENSG00000185920, ENSG00000123595	1302	82	19157	2.1532	1	0.897104	0.891316
GO:0001525~angiogenesis	36	2.14541	2.82818e-05	ENSG00000154188, ENSG00000107338, ENSG00000138639, ENSG00000134817, ENSG00000128052, ENSG00000134871, ENSG00000171862, ENSG00000005961, ENSG00000138798, ENSG00000118257, ENSG00000141376, ENSG00000168214, ENSG00000136011, ENSG00000100644, ENSG00000160293, ENSG00000164736, ENSG00000091879, ENSG00000120156, ENSG00000169429, ENSG00000169504, ENSG00000069702, ENSG00000111241, ENSG00000171951, ENSG0000…	1302	247	19157	2.14448	0.127067	0.00970672	0.0096441
GO:0001701~in utero embryonic development	30	1.78784	0.000176652	ENSG00000153233, ENSG00000049449, ENSG00000154188, ENSG00000152661, ENSG00000107779, ENSG00000196584, ENSG00000074047, ENSG00000152601, ENSG00000150961, ENSG00000172379, ENSG00000134250, ENSG00000168036, ENSG00000100601, ENSG00000107372, ENSG00000100024, ENSG00000169946, ENSG00000158955, ENSG00000068650, ENSG00000132604, ENSG00000171310, ENSG00000112893, ENSG00000136104, ENSG00000173706, ENSG0000…	1302	208	19157	2.12214	0.572109	0.0404196	0.0401588
GO:0007189~adenylate cyclase-activating G-protein coupled receptor signaling pathway	18	1.07271	0.0050739	ENSG00000198121, ENSG00000213694, ENSG00000125384, ENSG00000050628, ENSG00000146360, ENSG00000121281, ENSG00000165409, ENSG00000173175, ENSG00000004948, ENSG00000171522, ENSG00000078295, ENSG00000155897, ENSG00000170425, ENSG00000166573, ENSG00000205336, ENSG00000125910, ENSG00000120063, ENSG00000184845	1302	126	19157	2.10193	1	0.410318	0.407671
GO:0001764~neuron migration	16	0.953516	0.00873435	ENSG00000067141, ENSG00000152661, ENSG00000109756, ENSG00000158321, ENSG00000111860, ENSG00000099250, ENSG00000134369, ENSG00000152377, ENSG00000077097, ENSG00000168036, ENSG00000121966, ENSG00000100601, ENSG00000133083, ENSG00000185532, ENSG00000165606, ENSG00000107562	1302	112	19157	2.10193	1	0.582897	0.579136
GO:0007568~aging	27	1.60906	0.000499547	ENSG00000115919, ENSG00000070961, ENSG00000179583, ENSG00000105835, ENSG00000197971, ENSG00000134871, ENSG00000134013, ENSG00000115457, ENSG00000171862, ENSG00000148180, ENSG00000120907, ENSG00000198947, ENSG00000162692, ENSG00000116044, ENSG00000168610, ENSG00000102468, ENSG00000160255, ENSG00000123384, ENSG00000164136, ENSG00000173372, ENSG00000118260, ENSG00000117009, ENSG00000189067, ENSG0000…	1302	190	19157	2.09087	0.909366	0.0923202	0.0917246
GO:0032355~response to estradiol	16	0.953516	0.00945783	ENSG00000103175, ENSG00000134954, ENSG00000152661, ENSG00000115457, ENSG00000171862, ENSG00000173757, ENSG00000172379, ENSG00000115353, ENSG00000128918, ENSG00000168610, ENSG00000168036, ENSG00000130429, ENSG00000091831, ENSG00000180914, ENSG00000145730, ENSG00000185920	1302	113	19157	2.08333	1	0.617236	0.613254
GO:0072659~protein localization to plasma membrane	22	1.31108	0.00220552	ENSG00000134318, ENSG00000109756, ENSG00000179364, ENSG00000108219, ENSG00000151150, ENSG00000172476, ENSG00000132294, ENSG00000138669, ENSG00000068724, ENSG00000197535, ENSG00000057294, ENSG00000155744, ENSG00000158987, ENSG00000163681, ENSG00000084733, ENSG00000145506, ENSG00000167461, ENSG00000145362, ENSG00000165914, ENSG00000082074, ENSG00000165995, ENSG00000185920	1302	157	19157	2.06177	0.999975	0.240853	0.239299
GO:0050731~positive regulation of peptidyl-tyrosine phosphorylation	13	0.774732	0.0233085	ENSG00000154188, ENSG00000026508, ENSG00000149177, ENSG00000198851, ENSG00000261371, ENSG00000197943, ENSG00000099250, ENSG00000157193, ENSG00000102468, ENSG00000049130, ENSG00000164136, ENSG00000010610, ENSG00000184349	1302	93	19157	2.05673	1	0.897104	0.891316
GO:0043410~positive regulation of MAPK cascade	22	1.31108	0.00257655	ENSG00000105971, ENSG00000134318, ENSG00000198121, ENSG00000149177, ENSG00000137936, ENSG00000128052, ENSG00000171132, ENSG00000139946, ENSG00000105928, ENSG00000197943, ENSG00000120907, ENSG00000169071, ENSG00000213949, ENSG00000138798, ENSG00000008294, ENSG00000168036, ENSG00000102755, ENSG00000165757, ENSG00000120156, ENSG00000163785, ENSG00000010610, ENSG00000162511	1302	159	19157	2.03583	0.999996	0.252659	0.251029
GO:0035335~peptidyl-tyrosine dephosphorylation	14	0.834327	0.0205496	ENSG00000153233, ENSG00000149177, ENSG00000112679, ENSG00000112245, ENSG00000139318, ENSG00000171862, ENSG00000152894, ENSG00000154127, ENSG00000120875, ENSG00000144724, ENSG00000158161, ENSG00000084112, ENSG00000081377, ENSG00000149599	1302	102	19157	2.0195	1	0.868585	0.862981
GO:0050790~regulation of catalytic activity	54	3.21812	1.94159e-06	ENSG00000133789, ENSG00000154001, ENSG00000074964, ENSG00000182957, ENSG00000138756, ENSG00000031081, ENSG00000164253, ENSG00000205726, ENSG00000118515, ENSG00000164691, ENSG00000134909, ENSG00000071205, ENSG00000124198, ENSG00000164733, ENSG00000136828, ENSG00000156011, ENSG00000155849, ENSG00000038382, ENSG00000099250, ENSG00000154710, ENSG00000164188, ENSG00000138640, ENSG00000119979, ENSG0000…	1302	398	19157	1.99631	0.00928597	0.00133276	0.00132416
GO:0030324~lung development	12	0.715137	0.0410829	ENSG00000102174, ENSG00000173706, ENSG00000128918, ENSG00000172845, ENSG00000146648, ENSG00000117594, ENSG00000107779, ENSG00000074047, ENSG00000109670, ENSG00000164924, ENSG00000133048, ENSG00000169946	1302	90	19157	1.9618	1	1	0.993755
GO:0051897~positive regulation of protein kinase B signaling	17	1.01311	0.0130845	ENSG00000112902, ENSG00000073712, ENSG00000154188, ENSG00000149177, ENSG00000178562, ENSG00000004948, ENSG00000136158, ENSG00000137801, ENSG00000133048, ENSG00000115310, ENSG00000138798, ENSG00000100219, ENSG00000115461, ENSG00000146648, ENSG00000171608, ENSG00000120156, ENSG00000183578	1302	128	19157	1.95414	1	0.698032	0.693529
GO:0033138~positive regulation of peptidyl-serine phosphorylation	12	0.715137	0.0439871	ENSG00000154188, ENSG00000146648, ENSG00000026508, ENSG00000176697, ENSG00000171791, ENSG00000137936, ENSG00000004948, ENSG00000136158, ENSG00000111269, ENSG00000131023, ENSG00000119487, ENSG00000141564	1302	91	19157	1.94024	1	1	0.993755
GO:0009410~response to xenobiotic stimulus	31	1.84744	0.000683678	ENSG00000101096, ENSG00000089041, ENSG00000106546, ENSG00000106688, ENSG00000116906, ENSG00000172572, ENSG00000115457, ENSG00000137801, ENSG00000120907, ENSG00000157193, ENSG00000168036, ENSG00000102468, ENSG00000183454, ENSG00000145730, ENSG00000184845, ENSG00000182866, ENSG00000108578, ENSG00000075223, ENSG00000171791, ENSG00000137936, ENSG00000118260, ENSG00000171793, ENSG00000139318, ENSG0000…	1302	236	19157	1.93271	0.962604	0.10597	0.105286
GO:0007507~heart development	28	1.66865	0.00169605	ENSG00000184937, ENSG00000152661, ENSG00000107438, ENSG00000134817, ENSG00000074047, ENSG00000068305, ENSG00000169282, ENSG00000057294, ENSG00000171862, ENSG00000170776, ENSG00000169126, ENSG00000203867, ENSG00000048052, ENSG00000164736, ENSG00000145730, ENSG00000120156, ENSG00000169946, ENSG00000122085, ENSG00000048342, ENSG00000133816, ENSG00000099139, ENSG00000173706, ENSG00000166147, ENSG0000…	1302	217	19157	1.89852	0.999713	0.198769	0.197487
GO:0018105~peptidyl-serine phosphorylation	22	1.31108	0.00693107	ENSG00000134318, ENSG00000135932, ENSG00000106688, ENSG00000067992, ENSG00000113712, ENSG00000171791, ENSG00000171132, ENSG00000110422, ENSG00000131023, ENSG00000097046, ENSG00000117676, ENSG00000169118, ENSG00000118515, ENSG00000117020, ENSG00000119408, ENSG00000133083, ENSG00000100784, ENSG00000162889, ENSG00000101266, ENSG00000069020, ENSG00000127334, ENSG00000180138	1302	173	19157	1.87108	1	0.485393	0.482261
GO:0030198~extracellular matrix organization	20	1.1919	0.0108773	ENSG00000105993, ENSG00000154485, ENSG00000158859, ENSG00000154175, ENSG00000163638, ENSG00000134871, ENSG00000060718, ENSG00000154736, ENSG00000154734, ENSG00000204262, ENSG00000112562, ENSG00000167346, ENSG00000168743, ENSG00000147408, ENSG00000182871, ENSG00000162745, ENSG00000178031, ENSG00000140873, ENSG00000049192, ENSG00000187955	1302	158	19157	1.86247	1	0.653319	0.649105
GO:0030308~negative regulation of cell growth	16	0.953516	0.0253901	ENSG00000022267, ENSG00000103175, ENSG00000130147, ENSG00000184937, ENSG00000152661, ENSG00000149177, ENSG00000171791, ENSG00000134533, ENSG00000115310, ENSG00000165140, ENSG00000144560, ENSG00000164736, ENSG00000141646, ENSG00000145147, ENSG00000184347, ENSG00000122641	1302	127	19157	1.85367	1	0.897104	0.891316
GO:0016055~Wnt signaling pathway	24	1.43027	0.00537241	ENSG00000158955, ENSG00000073712, ENSG00000002745, ENSG00000104964, ENSG00000196781, ENSG00000113712, ENSG00000198730, ENSG00000113966, ENSG00000134882, ENSG00000058091, ENSG00000197943, ENSG00000132356, ENSG00000169118, ENSG00000186153, ENSG00000205269, ENSG00000145506, ENSG00000167693, ENSG00000108100, ENSG00000164736, ENSG00000015133, ENSG00000106483, ENSG00000101266, ENSG00000072803, ENSG0000…	1302	191	19157	1.84882	1	0.423187	0.420457
GO:0070374~positive regulation of ERK1 and ERK2 cascade	28	1.66865	0.00303531	ENSG00000154188, ENSG00000073712, ENSG00000180354, ENSG00000109756, ENSG00000026508, ENSG00000128052, ENSG00000136158, ENSG00000134830, ENSG00000133048, ENSG00000171862, ENSG00000120907, ENSG00000146648, ENSG00000121764, ENSG00000134250, ENSG00000102468, ENSG00000109670, ENSG00000123384, ENSG00000106100, ENSG00000120156, ENSG00000183578, ENSG00000161929, ENSG00000156574, ENSG00000164619, ENSG0000…	1302	226	19157	1.82291	1	0.285974	0.284129
GO:0042493~response to drug	36	2.14541	0.000814809	ENSG00000101096, ENSG00000103175, ENSG00000116906, ENSG00000172572, ENSG00000115457, ENSG00000137801, ENSG00000171862, ENSG00000133027, ENSG00000120907, ENSG00000081760, ENSG00000168610, ENSG00000157193, ENSG00000127948, ENSG00000168036, ENSG00000092964, ENSG00000102468, ENSG00000183454, ENSG00000145730, ENSG00000184845, ENSG00000182866, ENSG00000108578, ENSG00000075223, ENSG00000171791, ENSG0000…	1302	293	19157	1.8078	0.980094	0.118641	0.117876
GO:0010628~positive regulation of gene expression	62	3.69487	1.0676e-05	ENSG00000134318, ENSG00000184937, ENSG00000152661, ENSG00000095585, ENSG00000134954, ENSG00000107738, ENSG00000178573, ENSG00000171262, ENSG00000027697, ENSG00000171862, ENSG00000138798, ENSG00000187098, ENSG00000128918, ENSG00000116044, ENSG00000168214, ENSG00000168610, ENSG00000106483, ENSG00000164736, ENSG00000169429, ENSG00000136826, ENSG00000047579, ENSG00000002745, ENSG00000240498, ENSG0000…	1302	509	19157	1.79222	0.0500051	0.00427486	0.00424728
GO:0007165~signal transduction	145	8.64124	1.44816e-11	ENSG00000181467, ENSG00000154001, ENSG00000196684, ENSG00000031081, ENSG00000120907, ENSG00000145934, ENSG00000157193, ENSG00000164691, ENSG00000147432, ENSG00000134909, ENSG00000144681, ENSG00000184588, ENSG00000133818, ENSG00000142149, ENSG00000134769, ENSG00000111344, ENSG00000099250, ENSG00000169071, ENSG00000169118, ENSG00000114450, ENSG00000120889, ENSG00000145362, ENSG00000160145, ENSG0000…	1302	1211	19157	1.76173	6.95843e-08	3.47921e-08	3.45677e-08
GO:0019221~cytokine-mediated signaling pathway	18	1.07271	0.0291593	ENSG00000106688, ENSG00000026508, ENSG00000149177, ENSG00000110324, ENSG00000171150, ENSG00000104998, ENSG00000027697, ENSG00000172349, ENSG00000173757, ENSG00000110395, ENSG00000142166, ENSG00000168610, ENSG00000157193, ENSG00000197919, ENSG00000101336, ENSG00000163701, ENSG00000147896, ENSG00000105397	1302	152	19157	1.74239	1	0.966279	0.960045
GO:0016477~cell migration	31	1.84744	0.00371206	ENSG00000101096, ENSG00000111859, ENSG00000182957, ENSG00000026508, ENSG00000128052, ENSG00000176435, ENSG00000137801, ENSG00000171862, ENSG00000137642, ENSG00000143776, ENSG00000173517, ENSG00000100842, ENSG00000160293, ENSG00000162512, ENSG00000164932, ENSG00000160255, ENSG00000168615, ENSG00000157827, ENSG00000155849, ENSG00000115963, ENSG00000069702, ENSG00000152894, ENSG00000158092, ENSG0000…	1302	263	19157	1.73429	1	0.336537	0.334365
GO:0030335~positive regulation of cell migration	30	1.78784	0.00472219	ENSG00000134318, ENSG00000112902, ENSG00000073712, ENSG00000111859, ENSG00000107738, ENSG00000128052, ENSG00000136158, ENSG00000112245, ENSG00000137801, ENSG00000138798, ENSG00000146648, ENSG00000168610, ENSG00000008294, ENSG00000133818, ENSG00000145675, ENSG00000168615, ENSG00000184845, ENSG00000240498, ENSG00000179776, ENSG00000075223, ENSG00000140945, ENSG00000261371, ENSG00000169071, ENSG0000…	1302	256	19157	1.72424	1	0.40012	0.397539
GO:0007015~actin filament organization	16	0.953516	0.0478715	ENSG00000128641, ENSG00000072110, ENSG00000171791, ENSG00000155849, ENSG00000197535, ENSG00000115963, ENSG00000136842, ENSG00000196405, ENSG00000047648, ENSG00000158092, ENSG00000138771, ENSG00000133030, ENSG00000149798, ENSG00000140416, ENSG00000167306, ENSG00000166866	1302	138	19157	1.70592	1	1	0.993755
GO:0030336~negative regulation of cell migration	18	1.07271	0.0361803	ENSG00000181467, ENSG00000064042, ENSG00000149177, ENSG00000112679, ENSG00000171791, ENSG00000171862, ENSG00000152894, ENSG00000276644, ENSG00000196935, ENSG00000187098, ENSG00000115461, ENSG00000140416, ENSG00000145147, ENSG00000164741, ENSG00000163686, ENSG00000035403, ENSG00000162643, ENSG00000169504	1302	156	19157	1.69771	1	1	0.993755
GO:0006468~protein phosphorylation	58	3.4565	0.000122391	ENSG00000134318, ENSG00000198382, ENSG00000107779, ENSG00000179583, ENSG00000067992, ENSG00000138756, ENSG00000110422, ENSG00000172315, ENSG00000170776, ENSG00000173517, ENSG00000118515, ENSG00000119408, ENSG00000100784, ENSG00000142149, ENSG00000105397, ENSG00000182866, ENSG00000107968, ENSG00000173334, ENSG00000058091, ENSG00000038382, ENSG00000167258, ENSG00000137193, ENSG00000160145, ENSG0000…	1302	507	19157	1.6832	0.444633	0.0326717	0.0324609
GO:0001666~response to hypoxia	20	1.1919	0.0371144	ENSG00000129521, ENSG00000134954, ENSG00000156113, ENSG00000107438, ENSG00000118260, ENSG00000134013, ENSG00000069702, ENSG00000137801, ENSG00000135766, ENSG00000132356, ENSG00000172379, ENSG00000162692, ENSG00000100644, ENSG00000121966, ENSG00000151617, ENSG00000141646, ENSG00000120156, ENSG00000145730, ENSG00000091879, ENSG00000107562	1302	180	19157	1.63484	1	1	0.993755
GO:0007275~multicellular organism development	24	1.43027	0.0226506	ENSG00000070761, ENSG00000158955, ENSG00000179776, ENSG00000163638, ENSG00000104964, ENSG00000196781, ENSG00000065883, ENSG00000128052, ENSG00000077044, ENSG00000082805, ENSG00000171766, ENSG00000169071, ENSG00000137193, ENSG00000146648, ENSG00000188389, ENSG00000257923, ENSG00000134250, ENSG00000154928, ENSG00000102755, ENSG00000101542, ENSG00000120156, ENSG00000163785, ENSG00000142149, ENSG0000…	1302	217	19157	1.6273	1	0.897104	0.891316
GO:0008285~negative regulation of cell proliferation	49	2.92014	0.00177522	ENSG00000184937, ENSG00000134954, ENSG00000213024, ENSG00000109756, ENSG00000149177, ENSG00000090530, ENSG00000137309, ENSG00000133027, ENSG00000171862, ENSG00000120907, ENSG00000213949, ENSG00000164056, ENSG00000128918, ENSG00000168214, ENSG00000168610, ENSG00000153904, ENSG00000005020, ENSG00000106483, ENSG00000184347, ENSG00000169429, ENSG00000136826, ENSG00000140945, ENSG00000041515, ENSG0000…	1302	457	19157	1.5776	0.999804	0.203094	0.201784
GO:0007155~cell adhesion	58	3.4565	0.00101741	ENSG00000111913, ENSG00000108622, ENSG00000073712, ENSG00000170571, ENSG00000196569, ENSG00000213949, ENSG00000119326, ENSG00000136011, ENSG00000136099, ENSG00000160255, ENSG00000149972, ENSG00000168615, ENSG00000035403, ENSG00000116117, ENSG00000152377, ENSG00000152894, ENSG00000168743, ENSG00000091409, ENSG00000151914, ENSG00000144152, ENSG00000165757, ENSG00000182871, ENSG00000140511, ENSG0000…	1302	552	19157	1.54599	0.992487	0.139676	0.138775
GO:0010629~negative regulation of gene expression	32	1.90703	0.0186776	ENSG00000134318, ENSG00000152661, ENSG00000107779, ENSG00000104964, ENSG00000134817, ENSG00000128052, ENSG00000114861, ENSG00000132356, ENSG00000089902, ENSG00000168874, ENSG00000134250, ENSG00000204531, ENSG00000168036, ENSG00000100644, ENSG00000091831, ENSG00000109670, ENSG00000057657, ENSG00000123384, ENSG00000169429, ENSG00000184347, ENSG00000136826, ENSG00000073921, ENSG00000240498, ENSG0000…	1302	308	19157	1.52868	1	0.866596	0.861006
GO:0007420~brain development	27	1.60906	0.0335594	ENSG00000070961, ENSG00000106688, ENSG00000140836, ENSG00000078269, ENSG00000169282, ENSG00000167081, ENSG00000172379, ENSG00000170525, ENSG00000205726, ENSG00000169764, ENSG00000144724, ENSG00000121966, ENSG00000092964, ENSG00000123983, ENSG00000185630, ENSG00000183454, ENSG00000149972, ENSG00000182168, ENSG00000182621, ENSG00000172260, ENSG00000047579, ENSG00000156574, ENSG00000250722, ENSG0000…	1302	262	19157	1.51628	1	1	0.993755
GO:0045893~positive regulation of transcription, DNA-templated	68	4.05244	0.000635772	ENSG00000184937, ENSG00000177565, ENSG00000196284, ENSG00000196482, ENSG00000134954, ENSG00000213024, ENSG00000179583, ENSG00000197299, ENSG00000140836, ENSG00000137309, ENSG00000074047, ENSG00000095787, ENSG00000159216, ENSG00000138798, ENSG00000187098, ENSG00000168610, ENSG00000080298, ENSG00000153391, ENSG00000164736, ENSG00000136826, ENSG00000073921, ENSG00000072110, ENSG00000066117, ENSG0000…	1302	661	19157	1.51364	0.952918	0.105341	0.104661
GO:0006954~inflammatory response	41	2.44338	0.010279	ENSG00000183625, ENSG00000196083, ENSG00000131203, ENSG00000089041, ENSG00000095585, ENSG00000125384, ENSG00000026508, ENSG00000179583, ENSG00000171860, ENSG00000137801, ENSG00000198964, ENSG00000134830, ENSG00000133048, ENSG00000171522, ENSG00000115353, ENSG00000116044, ENSG00000012504, ENSG00000168610, ENSG00000144802, ENSG00000187554, ENSG00000187474, ENSG00000121966, ENSG00000101336, ENSG0000…	1302	403	19157	1.49691	1	0.625194	0.621161
GO:0006974~cellular response to DNA damage stimulus	27	1.60906	0.0407968	ENSG00000101096, ENSG00000156127, ENSG00000129521, ENSG00000164808, ENSG00000197299, ENSG00000095787, ENSG00000114861, ENSG00000112183, ENSG00000118515, ENSG00000161642, ENSG00000109670, ENSG00000182247, ENSG00000177076, ENSG00000171791, ENSG00000159685, ENSG00000068878, ENSG00000163071, ENSG00000170485, ENSG00000172667, ENSG00000110395, ENSG00000073282, ENSG00000158019, ENSG00000141682, ENSG0000…	1302	267	19157	1.48788	1	1	0.993755
GO:0007399~nervous system development	37	2.20501	0.0188928	ENSG00000112902, ENSG00000176697, ENSG00000068305, ENSG00000152601, ENSG00000007944, ENSG00000116984, ENSG00000171862, ENSG00000196405, ENSG00000197912, ENSG00000079482, ENSG00000101938, ENSG00000164199, ENSG00000169744, ENSG00000140262, ENSG00000102606, ENSG00000168610, ENSG00000134250, ENSG00000133083, ENSG00000092964, ENSG00000100320, ENSG00000184347, ENSG00000166833, ENSG00000184349, ENSG0000…	1302	370	19157	1.47135	1	0.866596	0.861006
GO:0006915~apoptotic process	54	3.21812	0.0176316	ENSG00000129521, ENSG00000107338, ENSG00000152661, ENSG00000104228, ENSG00000135002, ENSG00000110422, ENSG00000171862, ENSG00000120907, ENSG00000115310, ENSG00000139289, ENSG00000145779, ENSG00000188389, ENSG00000118515, ENSG00000119408, ENSG00000121966, ENSG00000160255, ENSG00000182168, ENSG00000164978, ENSG00000127863, ENSG00000144366, ENSG00000171791, ENSG00000155849, ENSG00000073282, ENSG0000…	1302	582	19157	1.36517	1	0.855757	0.850236
GO:0030154~cell differentiation	60	3.57569	0.0202003	ENSG00000107338, ENSG00000134954, ENSG00000109756, ENSG00000138639, ENSG00000158161, ENSG00000151090, ENSG00000186766, ENSG00000106483, ENSG00000164736, ENSG00000011198, ENSG00000004809, ENSG00000169946, ENSG00000105397, ENSG00000169504, ENSG00000182866, ENSG00000004846, ENSG00000111344, ENSG00000136068, ENSG00000111269, ENSG00000177732, ENSG00000174306, ENSG00000198815, ENSG00000196628, ENSG0000…	1302	664	19157	1.32953	1	0.868585	0.862981
GO:0045944~positive regulation of transcription from RNA polymerase II promoter	104	6.19785	0.00512364	ENSG00000124151, ENSG00000107779, ENSG00000178573, ENSG00000158321, ENSG00000114982, ENSG00000169744, ENSG00000151090, ENSG00000164736, ENSG00000136826, ENSG00000107249, ENSG00000113649, ENSG00000138449, ENSG00000066117, ENSG00000153823, ENSG00000073282, ENSG00000189067, ENSG00000091409, ENSG00000100219, ENSG00000143867, ENSG00000103449, ENSG00000162601, ENSG00000166529, ENSG00000182158, ENSG0000…	1302	1185	19157	1.29131	1	0.410318	0.407671
GO:0000122~negative regulation of transcription from RNA polymerase II promoter	82	4.88677	0.0202192	ENSG00000184937, ENSG00000177565, ENSG00000179583, ENSG00000140836, ENSG00000178573, ENSG00000074047, ENSG00000172399, ENSG00000114861, ENSG00000159216, ENSG00000178338, ENSG00000187098, ENSG00000276644, ENSG00000169744, ENSG00000145934, ENSG00000168214, ENSG00000168610, ENSG00000257923, ENSG00000165140, ENSG00000205323, ENSG00000151090, ENSG00000124831, ENSG00000147316, ENSG00000169946, ENSG0000…	1302	952	19157	1.26734	1	0.868585	0.862981

## Sheet: GO H3K4me3 Diff Regions
Category	Term	Count	%	PValue	Genes	List Total	Pop Hits	Pop Total	Fold Enrichment	Bonferroni	Benjamini	FDR
GOTERM_BP_DIRECT	GO:0048880~sensory system development	3	0.294695	0.00505532	ENSG00000016082, ENSG00000075213, ENSG00000152192	799	3	19157	23.9762	1	0.649295	0.648035
GOTERM_BP_DIRECT	GO:0021828~gonadotrophin-releasing hormone neuronal migration to the hypothalamus	3	0.294695	0.00983153	ENSG00000075213, ENSG00000173376, ENSG00000118257	799	4	19157	17.9822	1	0.72352	0.722115
GOTERM_BP_DIRECT	GO:0001547~antral ovarian follicle growth	3	0.294695	0.00983153	ENSG00000118689, ENSG00000148935, ENSG00000091831	799	4	19157	17.9822	1	0.72352	0.722115
GOTERM_BP_DIRECT	GO:0061551~trigeminal ganglion development	3	0.294695	0.0159351	ENSG00000075213, ENSG00000126778, ENSG00000118257	799	5	19157	14.3857	1	0.853635	0.851978
GOTERM_BP_DIRECT	GO:0048755~branching morphogenesis of a nerve	3	0.294695	0.0159351	ENSG00000135333, ENSG00000115844, ENSG00000142599	799	5	19157	14.3857	1	0.853635	0.851978
GOTERM_BP_DIRECT	GO:0038110~interleukin-2-mediated signaling pathway	3	0.294695	0.0159351	ENSG00000134460, ENSG00000100385, ENSG00000162434	799	5	19157	14.3857	1	0.853635	0.851978
GOTERM_BP_DIRECT	GO:0016199~axon midline choice point recognition	3	0.294695	0.0159351	ENSG00000176165, ENSG00000169855, ENSG00000154134	799	5	19157	14.3857	1	0.853635	0.851978
GOTERM_BP_DIRECT	GO:0055012~ventricular cardiac muscle cell differentiation	3	0.294695	0.0159351	ENSG00000077092, ENSG00000081189, ENSG00000157168	799	5	19157	14.3857	1	0.853635	0.851978
GOTERM_BP_DIRECT	GO:0019800~peptide cross-linking via chondroitin 4-sulfate glycosaminoglycan	3	0.294695	0.0232475	ENSG00000173376, ENSG00000196104, ENSG00000011465	799	6	19157	11.9881	1	1	0.998336
GOTERM_BP_DIRECT	GO:0003100~regulation of systemic arterial blood pressure by endothelin	3	0.294695	0.0232475	ENSG00000127129, ENSG00000164867, ENSG00000124205	799	6	19157	11.9881	1	1	0.998336
GOTERM_BP_DIRECT	GO:0016185~synaptic vesicle budding from presynaptic endocytic zone membrane	3	0.294695	0.0316577	ENSG00000065609, ENSG00000106976, ENSG00000183486	799	7	19157	10.2755	1	1	0.998336
GOTERM_BP_DIRECT	GO:0036035~osteoclast development	3	0.294695	0.0316577	ENSG00000007168, ENSG00000114861, ENSG00000154237	799	7	19157	10.2755	1	1	0.998336
GOTERM_BP_DIRECT	GO:0048665~neuron fate specification	7	0.687623	4.27584e-05	ENSG00000016082, ENSG00000104313, ENSG00000186487, ENSG00000152192, ENSG00000126778, ENSG00000142700, ENSG00000159556	799	17	19157	9.87256	0.142891	0.0220267	0.0219839
GOTERM_BP_DIRECT	GO:0014049~positive regulation of glutamate secretion	4	0.392927	0.00693625	ENSG00000089041, ENSG00000166148, ENSG00000092964, ENSG00000101200	799	10	19157	9.59049	1	0.649295	0.648035
GOTERM_BP_DIRECT	GO:0048935~peripheral nervous system neuron development	4	0.392927	0.00693625	ENSG00000119547, ENSG00000152192, ENSG00000159556, ENSG00000006468	799	10	19157	9.59049	1	0.649295	0.648035
GOTERM_BP_DIRECT	GO:0014902~myotube differentiation	3	0.294695	0.0410617	ENSG00000157933, ENSG00000166148, ENSG00000081189	799	8	19157	8.99108	1	1	0.998336
GOTERM_BP_DIRECT	GO:0099641~anterograde axonal protein transport	3	0.294695	0.0410617	ENSG00000168280, ENSG00000150672, ENSG00000106211	799	8	19157	8.99108	1	1	0.998336
GOTERM_BP_DIRECT	GO:0060840~artery development	3	0.294695	0.0410617	ENSG00000169641, ENSG00000106571, ENSG00000139567	799	8	19157	8.99108	1	1	0.998336
GOTERM_BP_DIRECT	GO:0010886~positive regulation of cholesterol storage	3	0.294695	0.0410617	ENSG00000135218, ENSG00000110047, ENSG00000038945	799	8	19157	8.99108	1	1	0.998336
GOTERM_BP_DIRECT	GO:0010882~regulation of cardiac muscle contraction by calcium ion signaling	3	0.294695	0.0410617	ENSG00000068024, ENSG00000183023, ENSG00000145362	799	8	19157	8.99108	1	1	0.998336
GOTERM_BP_DIRECT	GO:0010649~regulation of cell communication by electrical coupling	3	0.294695	0.0410617	ENSG00000265107, ENSG00000152661, ENSG00000183023	799	8	19157	8.99108	1	1	0.998336
GOTERM_BP_DIRECT	GO:1901888~regulation of cell junction assembly	3	0.294695	0.0410617	ENSG00000109756, ENSG00000107263, ENSG00000104067	799	8	19157	8.99108	1	1	0.998336
GOTERM_BP_DIRECT	GO:0035912~dorsal aorta morphogenesis	3	0.294695	0.0410617	ENSG00000128917, ENSG00000106991, ENSG00000139567	799	8	19157	8.99108	1	1	0.998336
GOTERM_BP_DIRECT	GO:0042711~maternal behavior	4	0.392927	0.00924492	ENSG00000166148, ENSG00000134046, ENSG00000078725, ENSG00000101200	799	11	19157	8.71863	1	0.72352	0.722115
GOTERM_BP_DIRECT	GO:0048016~inositol phosphate-mediated signaling	4	0.392927	0.0119495	ENSG00000138193, ENSG00000180929, ENSG00000127129, ENSG00000124205	799	12	19157	7.99207	1	0.78345	0.781929
GOTERM_BP_DIRECT	GO:0003084~positive regulation of systemic arterial blood pressure	4	0.392927	0.0150601	ENSG00000134548, ENSG00000166148, ENSG00000106991, ENSG00000101200	799	13	19157	7.3773	1	0.853635	0.851978
GOTERM_BP_DIRECT	GO:0060907~positive regulation of macrophage cytokine production	4	0.392927	0.0150601	ENSG00000135218, ENSG00000104972, ENSG00000159674, ENSG00000197943	799	13	19157	7.3773	1	0.853635	0.851978
GOTERM_BP_DIRECT	GO:0051895~negative regulation of focal adhesion assembly	5	0.491159	0.0057301	ENSG00000141376, ENSG00000163539, ENSG00000139567, ENSG00000157227, ENSG00000110880	799	18	19157	6.66006	1	0.649295	0.648035
GOTERM_BP_DIRECT	GO:0048266~behavioral response to pain	4	0.392927	0.0225239	ENSG00000113296, ENSG00000115353, ENSG00000184574, ENSG00000162909	799	15	19157	6.39366	1	1	0.998336
GOTERM_BP_DIRECT	GO:0030220~platelet formation	5	0.491159	0.00702233	ENSG00000179588, ENSG00000081189, ENSG00000111679, ENSG00000100345, ENSG00000161642	799	19	19157	6.30953	1	0.649295	0.648035
GOTERM_BP_DIRECT	GO:0046928~regulation of neurotransmitter secretion	5	0.491159	0.00849318	ENSG00000117971, ENSG00000081189, ENSG00000079841, ENSG00000185345, ENSG00000140563	799	20	19157	5.99406	1	0.71725	0.715858
GOTERM_BP_DIRECT	GO:2000114~regulation of establishment of cell polarity	5	0.491159	0.00849318	ENSG00000187164, ENSG00000111913, ENSG00000141376, ENSG00000164327, ENSG00000126822	799	20	19157	5.99406	1	0.71725	0.715858
GOTERM_BP_DIRECT	GO:1901741~positive regulation of myoblast fusion	4	0.392927	0.0268813	ENSG00000101096, ENSG00000111913, ENSG00000110047, ENSG00000162909	799	16	19157	5.99406	1	1	0.998336
GOTERM_BP_DIRECT	GO:2001224~positive regulation of neuron migration	4	0.392927	0.0268813	ENSG00000187164, ENSG00000116584, ENSG00000109756, ENSG00000075213	799	16	19157	5.99406	1	1	0.998336
GOTERM_BP_DIRECT	GO:0045055~regulated exocytosis	5	0.491159	0.0101518	ENSG00000170348, ENSG00000084733, ENSG00000079841, ENSG00000100345, ENSG00000168461	799	21	19157	5.70862	1	0.732147	0.730726
GOTERM_BP_DIRECT	GO:0060384~innervation	4	0.392927	0.0316545	ENSG00000016082, ENSG00000126583, ENSG00000144749, ENSG00000152192	799	17	19157	5.64146	1	1	0.998336
GOTERM_BP_DIRECT	GO:0035855~megakaryocyte development	4	0.392927	0.0316545	ENSG00000179588, ENSG00000111679, ENSG00000161642, ENSG00000111252	799	17	19157	5.64146	1	1	0.998336
GOTERM_BP_DIRECT	GO:1903428~positive regulation of reactive oxygen species biosynthetic process	4	0.392927	0.0368394	ENSG00000135218, ENSG00000118689, ENSG00000068024, ENSG00000197943	799	18	19157	5.32805	1	1	0.998336
GOTERM_BP_DIRECT	GO:0003203~endocardial cushion morphogenesis	4	0.392927	0.0368394	ENSG00000016082, ENSG00000164867, ENSG00000106991, ENSG00000139567	799	18	19157	5.32805	1	1	0.998336
GOTERM_BP_DIRECT	GO:0007263~nitric oxide mediated signal transduction	4	0.392927	0.0368394	ENSG00000135218, ENSG00000171051, ENSG00000164867, ENSG00000173376	799	18	19157	5.32805	1	1	0.998336
GOTERM_BP_DIRECT	GO:0051090~regulation of sequence-specific DNA binding transcription factor activity	5	0.491159	0.0140651	ENSG00000109339, ENSG00000100292, ENSG00000151615, ENSG00000152192, ENSG00000179008	799	23	19157	5.21222	1	0.853635	0.851978
GOTERM_BP_DIRECT	GO:0035023~regulation of Rho protein signal transduction	6	0.589391	0.0054817	ENSG00000116584, ENSG00000058335, ENSG00000151491, ENSG00000099331, ENSG00000158985, ENSG00000170776	799	28	19157	5.13776	1	0.649295	0.648035
GOTERM_BP_DIRECT	GO:0048663~neuron fate commitment	4	0.392927	0.0424301	ENSG00000169840, ENSG00000186487, ENSG00000198795, ENSG00000157168	799	19	19157	5.04763	1	1	0.998336
GOTERM_BP_DIRECT	GO:0060997~dendritic spine morphogenesis	4	0.392927	0.0424301	ENSG00000107404, ENSG00000169862, ENSG00000198576, ENSG00000138311	799	19	19157	5.04763	1	1	0.998336
GOTERM_BP_DIRECT	GO:0031290~retinal ganglion cell axon guidance	4	0.392927	0.0424301	ENSG00000016082, ENSG00000151615, ENSG00000135333, ENSG00000159556	799	19	19157	5.04763	1	1	0.998336
GOTERM_BP_DIRECT	GO:0032332~positive regulation of chondrocyte differentiation	4	0.392927	0.0424301	ENSG00000106571, ENSG00000109906, ENSG00000139567, ENSG00000134532	799	19	19157	5.04763	1	1	0.998336
GOTERM_BP_DIRECT	GO:0003161~cardiac conduction system development	4	0.392927	0.0424301	ENSG00000265107, ENSG00000163132, ENSG00000152661, ENSG00000157168	799	19	19157	5.04763	1	1	0.998336
GOTERM_BP_DIRECT	GO:0060037~pharyngeal system development	4	0.392927	0.0424301	ENSG00000016082, ENSG00000104313, ENSG00000180053, ENSG00000126778	799	19	19157	5.04763	1	1	0.998336
GOTERM_BP_DIRECT	GO:0021772~olfactory bulb development	4	0.392927	0.0424301	ENSG00000157933, ENSG00000075213, ENSG00000092964, ENSG00000115844	799	19	19157	5.04763	1	1	0.998336
GOTERM_BP_DIRECT	GO:0098703~calcium ion import across plasma membrane	5	0.491159	0.0163341	ENSG00000142185, ENSG00000141837, ENSG00000183023, ENSG00000058668, ENSG00000155886	799	24	19157	4.99505	1	0.853635	0.851978
GOTERM_BP_DIRECT	GO:0003148~outflow tract septum morphogenesis	5	0.491159	0.0188197	ENSG00000169855, ENSG00000016082, ENSG00000106991, ENSG00000169946, ENSG00000118257	799	25	19157	4.79524	1	0.917079	0.915299
GOTERM_BP_DIRECT	GO:0030520~intracellular estrogen receptor signaling pathway	4	0.392927	0.0484189	ENSG00000103671, ENSG00000151615, ENSG00000091831, ENSG00000100320	799	20	19157	4.79524	1	1	0.998336
GOTERM_BP_DIRECT	GO:0042474~middle ear morphogenesis	4	0.392927	0.0484189	ENSG00000163132, ENSG00000104313, ENSG00000179981, ENSG00000126778	799	20	19157	4.79524	1	1	0.998336
GOTERM_BP_DIRECT	GO:0045445~myoblast differentiation	4	0.392927	0.0484189	ENSG00000178385, ENSG00000152601, ENSG00000169282, ENSG00000139687	799	20	19157	4.79524	1	1	0.998336
GOTERM_BP_DIRECT	GO:0001755~neural crest cell migration	9	0.884086	0.000559933	ENSG00000153993, ENSG00000016082, ENSG00000170381, ENSG00000075213, ENSG00000167680, ENSG00000124205, ENSG00000178568, ENSG00000137872, ENSG00000110880	799	46	19157	4.691	0.867303	0.183556	0.1832
GOTERM_BP_DIRECT	GO:0035633~maintenance of permeability of blood-brain barrier	6	0.589391	0.0085529	ENSG00000152661, ENSG00000197971, ENSG00000261371, ENSG00000035403, ENSG00000104067, ENSG00000154721	799	31	19157	4.64056	1	0.71725	0.715858
GOTERM_BP_DIRECT	GO:0001678~cellular glucose homeostasis	5	0.491159	0.021527	ENSG00000105647, ENSG00000006071, ENSG00000141568, ENSG00000145675, ENSG00000126368	799	26	19157	4.61081	1	1	0.998336
GOTERM_BP_DIRECT	GO:0048843~negative regulation of axon extension involved in axon guidance	5	0.491159	0.0244604	ENSG00000153993, ENSG00000170381, ENSG00000075213, ENSG00000167680, ENSG00000137872	799	27	19157	4.44004	1	1	0.998336
GOTERM_BP_DIRECT	GO:0050919~negative chemotaxis	7	0.687623	0.00452686	ENSG00000153993, ENSG00000170381, ENSG00000075213, ENSG00000135333, ENSG00000167680, ENSG00000137872, ENSG00000118257	799	38	19157	4.41667	1	0.649295	0.648035
GOTERM_BP_DIRECT	GO:0009953~dorsal/ventral pattern formation	7	0.687623	0.00516519	ENSG00000176165, ENSG00000164651, ENSG00000214513, ENSG00000163064, ENSG00000154309, ENSG00000106571, ENSG00000139567	799	39	19157	4.30342	1	0.649295	0.648035
GOTERM_BP_DIRECT	GO:0061024~membrane organization	5	0.491159	0.0276235	ENSG00000148341, ENSG00000197971, ENSG00000115977, ENSG00000078269, ENSG00000163558	799	28	19157	4.28147	1	1	0.998336
GOTERM_BP_DIRECT	GO:0045665~negative regulation of neuron differentiation	11	1.08055	0.000224103	ENSG00000176165, ENSG00000204624, ENSG00000153266, ENSG00000118689, ENSG00000016082, ENSG00000008294, ENSG00000076864, ENSG00000198597, ENSG00000106571, ENSG00000162761, ENSG00000159556	799	62	19157	4.25385	0.554343	0.0808115	0.0806546
GOTERM_BP_DIRECT	GO:0050767~regulation of neurogenesis	6	0.589391	0.0142603	ENSG00000153266, ENSG00000198492, ENSG00000006210, ENSG00000128917, ENSG00000152192, ENSG00000133794	799	35	19157	4.11021	1	0.853635	0.851978
GOTERM_BP_DIRECT	GO:0045184~establishment of protein localization	7	0.687623	0.00663597	ENSG00000111913, ENSG00000168743, ENSG00000077943, ENSG00000185420, ENSG00000151150, ENSG00000179915, ENSG00000110880	799	41	19157	4.0935	1	0.649295	0.648035
GOTERM_BP_DIRECT	GO:0009880~embryonic pattern specification	5	0.491159	0.0346494	ENSG00000214513, ENSG00000154309, ENSG00000109906, ENSG00000178568, ENSG00000134138	799	30	19157	3.99604	1	1	0.998336
GOTERM_BP_DIRECT	GO:0051602~response to electrical stimulus	5	0.491159	0.0346494	ENSG00000089041, ENSG00000115353, ENSG00000162989, ENSG00000204472, ENSG00000123358	799	30	19157	3.99604	1	1	0.998336
GOTERM_BP_DIRECT	GO:0035249~synaptic transmission, glutamatergic	5	0.491159	0.0346494	ENSG00000143786, ENSG00000120251, ENSG00000185345, ENSG00000137766, ENSG00000164418	799	30	19157	3.99604	1	1	0.998336
GOTERM_BP_DIRECT	GO:0007528~neuromuscular junction development	5	0.491159	0.0385156	ENSG00000107404, ENSG00000151150, ENSG00000137766, ENSG00000069869, ENSG00000182389	799	31	19157	3.86713	1	1	0.998336
GOTERM_BP_DIRECT	GO:0048675~axon extension	5	0.491159	0.0385156	ENSG00000107404, ENSG00000151615, ENSG00000127129, ENSG00000124205, ENSG00000035403	799	31	19157	3.86713	1	1	0.998336
GOTERM_BP_DIRECT	GO:0030574~collagen catabolic process	6	0.589391	0.0199168	ENSG00000275896, ENSG00000156103, ENSG00000087116, ENSG00000137674, ENSG00000123342, ENSG00000157227	799	38	19157	3.78572	1	0.945002	0.943167
GOTERM_BP_DIRECT	GO:0045746~negative regulation of Notch signaling pathway	6	0.589391	0.0199168	ENSG00000198492, ENSG00000172889, ENSG00000128917, ENSG00000115844, ENSG00000197070, ENSG00000157227	799	38	19157	3.78572	1	0.945002	0.943167
GOTERM_BP_DIRECT	GO:0060325~face morphogenesis	5	0.491159	0.0426182	ENSG00000157933, ENSG00000163132, ENSG00000198807, ENSG00000121005, ENSG00000150347	799	32	19157	3.74628	1	1	0.998336
GOTERM_BP_DIRECT	GO:0060828~regulation of canonical Wnt signaling pathway	5	0.491159	0.0426182	ENSG00000169862, ENSG00000185345, ENSG00000108100, ENSG00000156052, ENSG00000183579	799	32	19157	3.74628	1	1	0.998336
GOTERM_BP_DIRECT	GO:0009968~negative regulation of signal transduction	7	0.687623	0.0116063	ENSG00000111913, ENSG00000274211, ENSG00000148908, ENSG00000196396, ENSG00000071189, ENSG00000076344, ENSG00000090104	799	46	19157	3.64856	1	0.775044	0.773539
GOTERM_BP_DIRECT	GO:0031623~receptor internalization	7	0.687623	0.0116063	ENSG00000135218, ENSG00000104972, ENSG00000106976, ENSG00000168461, ENSG00000183486, ENSG00000069869, ENSG00000064989	799	46	19157	3.64856	1	0.775044	0.773539
GOTERM_BP_DIRECT	GO:0042130~negative regulation of T cell proliferation	7	0.687623	0.0116063	ENSG00000111913, ENSG00000104972, ENSG00000002822, ENSG00000134460, ENSG00000111679, ENSG00000158786, ENSG00000136634	799	46	19157	3.64856	1	0.775044	0.773539
GOTERM_BP_DIRECT	GO:0031032~actomyosin structure organization	5	0.491159	0.0469574	ENSG00000143776, ENSG00000064042, ENSG00000100345, ENSG00000172159, ENSG00000104067	799	33	19157	3.63276	1	1	0.998336
GOTERM_BP_DIRECT	GO:0035176~social behavior	8	0.785855	0.00682899	ENSG00000166148, ENSG00000107404, ENSG00000163064, ENSG00000179915, ENSG00000124788, ENSG00000078725, ENSG00000101200, ENSG00000151577	799	54	19157	3.55203	1	0.649295	0.648035
GOTERM_BP_DIRECT	GO:0007519~skeletal muscle tissue development	8	0.785855	0.00682899	ENSG00000081189, ENSG00000132429, ENSG00000170162, ENSG00000136068, ENSG00000126778, ENSG00000169282, ENSG00000011465, ENSG00000082293	799	54	19157	3.55203	1	0.649295	0.648035
GOTERM_BP_DIRECT	GO:0045429~positive regulation of nitric oxide biosynthetic process	7	0.687623	0.0141818	ENSG00000136826, ENSG00000135218, ENSG00000163661, ENSG00000127528, ENSG00000091831, ENSG00000204472, ENSG00000127666	799	48	19157	3.49653	1	0.853635	0.851978
GOTERM_BP_DIRECT	GO:0007611~learning or memory	9	0.884086	0.0040468	ENSG00000110911, ENSG00000007168, ENSG00000126583, ENSG00000105877, ENSG00000081189, ENSG00000161642, ENSG00000151577, ENSG00000146216, ENSG00000196549	799	62	19157	3.48042	1	0.649295	0.648035
GOTERM_BP_DIRECT	GO:0007200~phospholipase C-activating G-protein coupled receptor signaling pathway	9	0.884086	0.00492681	ENSG00000177464, ENSG00000115353, ENSG00000138193, ENSG00000171051, ENSG00000187474, ENSG00000091831, ENSG00000116329, ENSG00000134830, ENSG00000171631	799	64	19157	3.37166	1	0.649295	0.648035
GOTERM_BP_DIRECT	GO:0050808~synapse organization	8	0.785855	0.00916097	ENSG00000139220, ENSG00000107404, ENSG00000170381, ENSG00000169862, ENSG00000141668, ENSG00000162761, ENSG00000163697, ENSG00000117114	799	57	19157	3.36508	1	0.72352	0.722115
GOTERM_BP_DIRECT	GO:0048856~anatomical structure development	7	0.687623	0.0171304	ENSG00000116819, ENSG00000172889, ENSG00000104313, ENSG00000198807, ENSG00000164749, ENSG00000169554, ENSG00000124788	799	50	19157	3.35667	1	0.882462	0.880749
GOTERM_BP_DIRECT	GO:0031532~actin cytoskeleton reorganization	8	0.785855	0.0110092	ENSG00000128585, ENSG00000143776, ENSG00000144229, ENSG00000196396, ENSG00000151491, ENSG00000100345, ENSG00000164327, ENSG00000188677	799	59	19157	3.25101	1	0.775044	0.773539
GOTERM_BP_DIRECT	GO:0001938~positive regulation of endothelial cell proliferation	10	0.982318	0.0035373	ENSG00000105971, ENSG00000113296, ENSG00000172889, ENSG00000117020, ENSG00000164327, ENSG00000154229, ENSG00000123358, ENSG00000136634, ENSG00000139567, ENSG00000118257	799	74	19157	3.24003	0.999997	0.649295	0.648035
GOTERM_BP_DIRECT	GO:0003151~outflow tract morphogenesis	6	0.589391	0.0485492	ENSG00000179588, ENSG00000265107, ENSG00000016082, ENSG00000104313, ENSG00000081189, ENSG00000126778	799	48	19157	2.99703	1	1	0.998336
GOTERM_BP_DIRECT	GO:0045165~cell fate commitment	7	0.687623	0.0307018	ENSG00000119547, ENSG00000135925, ENSG00000057657, ENSG00000178568, ENSG00000111186, ENSG00000169071, ENSG00000134532	799	57	19157	2.94445	1	1	0.998336
GOTERM_BP_DIRECT	GO:0007507~heart development	26	2.55403	4.30272e-06	ENSG00000265107, ENSG00000179588, ENSG00000016082, ENSG00000100280, ENSG00000152661, ENSG00000107438, ENSG00000169282, ENSG00000170776, ENSG00000139567, ENSG00000064989, ENSG00000203867, ENSG00000138193, ENSG00000081189, ENSG00000185650, ENSG00000169946, ENSG00000143499, ENSG00000107404, ENSG00000071242, ENSG00000132429, ENSG00000134046, ENSG00000150893, ENSG00000178568, ENSG00000151615, ENSG0000…	799	217	19157	2.87273	0.0153959	0.00310312	0.0030971
GOTERM_BP_DIRECT	GO:0032869~cellular response to insulin stimulus	13	1.27701	0.00194242	ENSG00000214575, ENSG00000105647, ENSG00000168461, ENSG00000139687, ENSG00000174669, ENSG00000084733, ENSG00000185591, ENSG00000151615, ENSG00000185650, ENSG00000163558, ENSG00000101577, ENSG00000095637, ENSG00000145675	799	109	19157	2.85955	0.999098	0.437773	0.436923
GOTERM_BP_DIRECT	GO:0007626~locomotory behavior	10	0.982318	0.00880841	ENSG00000117971, ENSG00000153266, ENSG00000163106, ENSG00000161642, ENSG00000055732, ENSG00000157168, ENSG00000101200, ENSG00000162761, ENSG00000107331, ENSG00000151577	799	85	19157	2.82073	1	0.72189	0.720488
GOTERM_BP_DIRECT	GO:0030183~B cell differentiation	9	0.884086	0.0157471	ENSG00000175097, ENSG00000151694, ENSG00000068024, ENSG00000095585, ENSG00000149177, ENSG00000197943, ENSG00000145675, ENSG00000136634, ENSG00000122025	799	78	19157	2.76649	1	0.853635	0.851978
GOTERM_BP_DIRECT	GO:0007612~learning	7	0.687623	0.0437947	ENSG00000198576, ENSG00000179915, ENSG00000185345, ENSG00000124788, ENSG00000151577, ENSG00000155886, ENSG00000114200	799	62	19157	2.70699	1	1	0.998336
GOTERM_BP_DIRECT	GO:0006874~cellular calcium ion homeostasis	12	1.17878	0.00500121	ENSG00000109689, ENSG00000108700, ENSG00000183023, ENSG00000127129, ENSG00000159167, ENSG00000145362, ENSG00000164418, ENSG00000124205, ENSG00000058668, ENSG00000175868, ENSG00000151577, ENSG00000155886	799	107	19157	2.68892	1	0.649295	0.648035
GOTERM_BP_DIRECT	GO:0070588~calcium ion transmembrane transport	13	1.27701	0.00351637	ENSG00000110911, ENSG00000089041, ENSG00000109689, ENSG00000141837, ENSG00000007402, ENSG00000155886, ENSG00000150625, ENSG00000142185, ENSG00000183023, ENSG00000149488, ENSG00000058668, ENSG00000055732, ENSG00000182389	799	117	19157	2.66402	0.999997	0.649295	0.648035
GOTERM_BP_DIRECT	GO:0007411~axon guidance	20	1.96464	0.000220468	ENSG00000153993, ENSG00000156687, ENSG00000107404, ENSG00000154134, ENSG00000170381, ENSG00000075213, ENSG00000179915, ENSG00000135333, ENSG00000167680, ENSG00000168280, ENSG00000137872, ENSG00000006468, ENSG00000118257, ENSG00000151615, ENSG00000092964, ENSG00000154380, ENSG00000106571, ENSG00000149972, ENSG00000124205, ENSG00000162761	799	182	19157	2.63475	0.548461	0.0808115	0.0806546
GOTERM_BP_DIRECT	GO:0016485~protein processing	8	0.785855	0.0341956	ENSG00000089041, ENSG00000151694, ENSG00000156103, ENSG00000087116, ENSG00000106571, ENSG00000135678, ENSG00000157227, ENSG00000196549	799	74	19157	2.59202	1	1	0.998336
GOTERM_BP_DIRECT	GO:0043524~negative regulation of neuron apoptotic process	16	1.57171	0.00184587	ENSG00000016082, ENSG00000103460, ENSG00000126583, ENSG00000100292, ENSG00000173376, ENSG00000136634, ENSG00000081189, ENSG00000163064, ENSG00000187871, ENSG00000185345, ENSG00000078579, ENSG00000163558, ENSG00000152192, ENSG00000164418, ENSG00000126778, ENSG00000164379	799	153	19157	2.50732	0.998722	0.437773	0.436923
GOTERM_BP_DIRECT	GO:0051056~regulation of small GTPase mediated signal transduction	12	1.17878	0.00852968	ENSG00000173848, ENSG00000116584, ENSG00000138640, ENSG00000076864, ENSG00000075884, ENSG00000128805, ENSG00000171680, ENSG00000099331, ENSG00000126822, ENSG00000161800, ENSG00000128656, ENSG00000170776	799	115	19157	2.50187	1	0.71725	0.715858
GOTERM_BP_DIRECT	GO:0030307~positive regulation of cell growth	9	0.884086	0.028437	ENSG00000275896, ENSG00000163220, ENSG00000151694, ENSG00000166148, ENSG00000068366, ENSG00000187079, ENSG00000157168, ENSG00000101200, ENSG00000157227	799	87	19157	2.4803	1	1	0.998336
GOTERM_BP_DIRECT	GO:0032729~positive regulation of interferon-gamma production	8	0.785855	0.0462415	ENSG00000179588, ENSG00000016082, ENSG00000188372, ENSG00000104972, ENSG00000204713, ENSG00000096996, ENSG00000196664, ENSG00000184588	799	79	19157	2.42797	1	1	0.998336
GOTERM_BP_DIRECT	GO:0030512~negative regulation of transforming growth factor beta receptor signaling pathway	8	0.785855	0.0462415	ENSG00000105971, ENSG00000157933, ENSG00000151694, ENSG00000119547, ENSG00000198369, ENSG00000106991, ENSG00000197415, ENSG00000144730	799	79	19157	2.42797	1	1	0.998336
GOTERM_BP_DIRECT	GO:0001525~angiogenesis	25	2.4558	0.000107703	ENSG00000265107, ENSG00000136859, ENSG00000108700, ENSG00000166292, ENSG00000154229, ENSG00000139567, ENSG00000178878, ENSG00000064989, ENSG00000118257, ENSG00000141376, ENSG00000172889, ENSG00000128917, ENSG00000100345, ENSG00000127129, ENSG00000106025, ENSG00000123342, ENSG00000169504, ENSG00000100292, ENSG00000179915, ENSG00000173376, ENSG00000157227, ENSG00000161791, ENSG00000128805, ENSG0000…	799	247	19157	2.42674	0.321858	0.0485473	0.0484531
GOTERM_BP_DIRECT	GO:0043406~positive regulation of MAP kinase activity	8	0.785855	0.0489381	ENSG00000169855, ENSG00000089041, ENSG00000081189, ENSG00000179222, ENSG00000124205, ENSG00000122025, ENSG00000272398, ENSG00000170776	799	80	19157	2.39762	1	1	0.998336
GOTERM_BP_DIRECT	GO:0032755~positive regulation of interleukin-6 production	10	0.982318	0.0249857	ENSG00000089041, ENSG00000116584, ENSG00000135218, ENSG00000016082, ENSG00000197971, ENSG00000159674, ENSG00000196664, ENSG00000204472, ENSG00000197943, ENSG00000127666	799	101	19157	2.37388	1	1	0.998336
GOTERM_BP_DIRECT	GO:0043433~negative regulation of sequence-specific DNA binding transcription factor activity	9	0.884086	0.0358682	ENSG00000068024, ENSG00000100292, ENSG00000151615, ENSG00000130758, ENSG00000125798, ENSG00000091831, ENSG00000135766, ENSG00000139687, ENSG00000165632	799	91	19157	2.37127	1	1	0.998336
GOTERM_BP_DIRECT	GO:0042391~regulation of membrane potential	10	0.982318	0.0264315	ENSG00000143786, ENSG00000117971, ENSG00000163288, ENSG00000079841, ENSG00000132429, ENSG00000069869, ENSG00000183960, ENSG00000151834, ENSG00000176406, ENSG00000145863	799	102	19157	2.35061	1	1	0.998336
GOTERM_BP_DIRECT	GO:0007010~cytoskeleton organization	14	1.37525	0.00681928	ENSG00000077549, ENSG00000198576, ENSG00000151150, ENSG00000099954, ENSG00000139734, ENSG00000120318, ENSG00000138193, ENSG00000161791, ENSG00000151914, ENSG00000092964, ENSG00000163558, ENSG00000145362, ENSG00000148156, ENSG00000148700	799	143	19157	2.34732	1	0.649295	0.648035
GOTERM_BP_DIRECT	GO:0007204~positive regulation of cytosolic calcium ion concentration	15	1.47348	0.00540089	ENSG00000129048, ENSG00000135218, ENSG00000152661, ENSG00000171051, ENSG00000128285, ENSG00000141837, ENSG00000134830, ENSG00000115353, ENSG00000166148, ENSG00000138193, ENSG00000187474, ENSG00000091831, ENSG00000127129, ENSG00000101200, ENSG00000272398	799	155	19157	2.32028	1	0.649295	0.648035
GOTERM_BP_DIRECT	GO:0010976~positive regulation of neuron projection development	12	1.17878	0.0162087	ENSG00000163220, ENSG00000006210, ENSG00000107404, ENSG00000109756, ENSG00000218336, ENSG00000185483, ENSG00000119283, ENSG00000163558, ENSG00000173376, ENSG00000110047, ENSG00000107263, ENSG00000169071	799	126	19157	2.28345	1	0.853635	0.851978
GOTERM_BP_DIRECT	GO:0032760~positive regulation of tumor necrosis factor production	10	0.982318	0.0328054	ENSG00000116584, ENSG00000135218, ENSG00000016082, ENSG00000149177, ENSG00000159674, ENSG00000006071, ENSG00000197943, ENSG00000145675, ENSG00000127666, ENSG00000106211	799	106	19157	2.26191	1	1	0.998336
GOTERM_BP_DIRECT	GO:0050728~negative regulation of inflammatory response	12	1.17878	0.0180329	ENSG00000136826, ENSG00000105697, ENSG00000016082, ENSG00000134460, ENSG00000136250, ENSG00000102575, ENSG00000136634, ENSG00000139687, ENSG00000165379, ENSG00000126368, ENSG00000147324, ENSG00000064989	799	128	19157	2.24777	1	0.915285	0.913509
GOTERM_BP_DIRECT	GO:0006979~response to oxidative stress	11	1.08055	0.0269261	ENSG00000167468, ENSG00000224586, ENSG00000100292, ENSG00000107438, ENSG00000164294, ENSG00000142185, ENSG00000100348, ENSG00000023839, ENSG00000185345, ENSG00000103018, ENSG00000157227	799	119	19157	2.21629	1	1	0.998336
GOTERM_BP_DIRECT	GO:0043547~positive regulation of GTPase activity	17	1.66994	0.00493065	ENSG00000105971, ENSG00000213047, ENSG00000108700, ENSG00000109756, ENSG00000076864, ENSG00000071189, ENSG00000119522, ENSG00000158987, ENSG00000173848, ENSG00000141376, ENSG00000006210, ENSG00000120318, ENSG00000148908, ENSG00000058335, ENSG00000090104, ENSG00000107263, ENSG00000128656	799	186	19157	2.19137	1	0.649295	0.648035
GOTERM_BP_DIRECT	GO:0098609~cell-cell adhesion	17	1.66994	0.00603638	ENSG00000077943, ENSG00000107438, ENSG00000114547, ENSG00000261371, ENSG00000150672, ENSG00000173801, ENSG00000046604, ENSG00000154721, ENSG00000006210, ENSG00000084733, ENSG00000165323, ENSG00000169862, ENSG00000100345, ENSG00000149972, ENSG00000272398, ENSG00000082293, ENSG00000104067	799	190	19157	2.14524	1	0.649295	0.648035
GOTERM_BP_DIRECT	GO:0007219~Notch signaling pathway	10	0.982318	0.0442434	ENSG00000113361, ENSG00000151694, ENSG00000184384, ENSG00000128917, ENSG00000134460, ENSG00000166292, ENSG00000197766, ENSG00000126778, ENSG00000065526, ENSG00000154556	799	112	19157	2.14073	1	1	0.998336
GOTERM_BP_DIRECT	GO:0030182~neuron differentiation	14	1.37525	0.0143015	ENSG00000068366, ENSG00000214513, ENSG00000135925, ENSG00000111186, ENSG00000169840, ENSG00000153707, ENSG00000186487, ENSG00000151615, ENSG00000081189, ENSG00000163064, ENSG00000180828, ENSG00000143032, ENSG00000124205, ENSG00000162761	799	157	19157	2.13801	1	0.853635	0.851978
GOTERM_BP_DIRECT	GO:0035556~intracellular signal transduction	39	3.83104	2.30242e-05	ENSG00000109339, ENSG00000095585, ENSG00000109756, ENSG00000111679, ENSG00000076344, ENSG00000137766, ENSG00000154229, ENSG00000115896, ENSG00000111252, ENSG00000170776, ENSG00000149091, ENSG00000170667, ENSG00000143776, ENSG00000116584, ENSG00000169189, ENSG00000144681, ENSG00000161800, ENSG00000079308, ENSG00000128656, ENSG00000070019, ENSG00000162434, ENSG00000107404, ENSG00000126583, ENSG0000…	799	444	19157	2.10602	0.079673	0.0138375	0.0138107
GOTERM_BP_DIRECT	GO:0071356~cellular response to tumor necrosis factor	12	1.17878	0.0337897	ENSG00000168743, ENSG00000105697, ENSG00000116584, ENSG00000006210, ENSG00000068024, ENSG00000108700, ENSG00000136560, ENSG00000127528, ENSG00000185650, ENSG00000023839, ENSG00000198964, ENSG00000126368	799	141	19157	2.04053	1	1	0.998336
GOTERM_BP_DIRECT	GO:0010629~negative regulation of gene expression	26	2.55403	0.00117734	ENSG00000157613, ENSG00000152661, ENSG00000116329, ENSG00000204472, ENSG00000114861, ENSG00000139687, ENSG00000139567, ENSG00000204531, ENSG00000128917, ENSG00000081189, ENSG00000091831, ENSG00000057657, ENSG00000058668, ENSG00000104695, ENSG00000136826, ENSG00000135218, ENSG00000132604, ENSG00000178562, ENSG00000179915, ENSG00000169855, ENSG00000023839, ENSG00000185345, ENSG00000152192, ENSG0000…	799	308	19157	2.02397	0.985707	0.353792	0.353105
GOTERM_BP_DIRECT	GO:0045944~positive regulation of transcription from RNA polymerase II promoter	100	9.82318	1.96672e-11	ENSG00000116809, ENSG00000016082, ENSG00000178573, ENSG00000105516, ENSG00000005102, ENSG00000114982, ENSG00000081189, ENSG00000165821, ENSG00000153266, ENSG00000136826, ENSG00000107404, ENSG00000127152, ENSG00000133794, ENSG00000163132, ENSG00000118689, ENSG00000185420, ENSG00000141568, ENSG00000123358, ENSG00000157613, ENSG00000164749, ENSG00000108924, ENSG00000156925, ENSG00000136634, ENSG0000…	799	1185	19157	2.02331	7.09202e-08	7.092e-08	7.07824e-08
GOTERM_BP_DIRECT	GO:0034220~ion transmembrane transport	12	1.17878	0.0368775	ENSG00000117971, ENSG00000163288, ENSG00000152661, ENSG00000120251, ENSG00000134343, ENSG00000151834, ENSG00000164418, ENSG00000058668, ENSG00000058063, ENSG00000155886, ENSG00000169504, ENSG00000145863	799	143	19157	2.01199	1	1	0.998336
GOTERM_BP_DIRECT	GO:0030336~negative regulation of cell migration	13	1.27701	0.030155	ENSG00000064042, ENSG00000149177, ENSG00000159167, ENSG00000139567, ENSG00000276644, ENSG00000169855, ENSG00000118689, ENSG00000006210, ENSG00000106991, ENSG00000035403, ENSG00000015413, ENSG00000102572, ENSG00000169504	799	156	19157	1.99802	1	1	0.998336
GOTERM_BP_DIRECT	GO:0007275~multicellular organism development	18	1.76817	0.00954715	ENSG00000136859, ENSG00000111846, ENSG00000108924, ENSG00000135333, ENSG00000005102, ENSG00000135363, ENSG00000260027, ENSG00000178568, ENSG00000093072, ENSG00000169071, ENSG00000113361, ENSG00000168843, ENSG00000188389, ENSG00000185483, ENSG00000090006, ENSG00000124205, ENSG00000101542, ENSG00000122025	799	217	19157	1.98881	1	0.72352	0.722115
GOTERM_BP_DIRECT	GO:0016055~Wnt signaling pathway	15	1.47348	0.0291848	ENSG00000107404, ENSG00000113712, ENSG00000198730, ENSG00000135925, ENSG00000106829, ENSG00000111186, ENSG00000197943, ENSG00000012822, ENSG00000169862, ENSG00000168772, ENSG00000108100, ENSG00000127603, ENSG00000272398, ENSG00000106025, ENSG00000183579	799	191	19157	1.88295	1	1	0.998336
GOTERM_BP_DIRECT	GO:0007399~nervous system development	29	2.84872	0.00177534	ENSG00000068024, ENSG00000167680, ENSG00000136531, ENSG00000152601, ENSG00000116584, ENSG00000140262, ENSG00000007168, ENSG00000186487, ENSG00000081189, ENSG00000187871, ENSG00000092964, ENSG00000106683, ENSG00000011332, ENSG00000100320, ENSG00000139915, ENSG00000112414, ENSG00000157540, ENSG00000157168, ENSG00000178568, ENSG00000137872, ENSG00000198517, ENSG00000169855, ENSG00000169752, ENSG0000…	799	370	19157	1.87922	0.998351	0.437773	0.436923
GOTERM_BP_DIRECT	GO:0006897~endocytosis	16	1.57171	0.026874	ENSG00000213047, ENSG00000129048, ENSG00000132514, ENSG00000161944, ENSG00000106976, ENSG00000198576, ENSG00000198399, ENSG00000115977, ENSG00000110047, ENSG00000119522, ENSG00000140022, ENSG00000168079, ENSG00000092964, ENSG00000187239, ENSG00000145362, ENSG00000168702	799	207	19157	1.85323	1	1	0.998336
GOTERM_BP_DIRECT	GO:0030036~actin cytoskeleton organization	14	1.37525	0.041376	ENSG00000112419, ENSG00000077549, ENSG00000107438, ENSG00000197694, ENSG00000139734, ENSG00000136068, ENSG00000110880, ENSG00000143776, ENSG00000152818, ENSG00000007168, ENSG00000161791, ENSG00000158352, ENSG00000106683, ENSG00000100592	799	182	19157	1.84432	1	1	0.998336
GOTERM_BP_DIRECT	GO:0007165~signal transduction	93	9.13556	1.36876e-08	ENSG00000152661, ENSG00000182836, ENSG00000108700, ENSG00000076864, ENSG00000096996, ENSG00000130758, ENSG00000130592, ENSG00000175868, ENSG00000139567, ENSG00000149091, ENSG00000117971, ENSG00000113296, ENSG00000163288, ENSG00000172901, ENSG00000120318, ENSG00000169862, ENSG00000128917, ENSG00000035681, ENSG00000078579, ENSG00000144681, ENSG00000184588, ENSG00000106683, ENSG00000100385, ENSG0000…	799	1211	19157	1.84128	4.93564e-05	2.46788e-05	2.46309e-05
GOTERM_BP_DIRECT	GO:0007268~chemical synaptic transmission	19	1.8664	0.0185291	ENSG00000134769, ENSG00000126583, ENSG00000071242, ENSG00000141837, ENSG00000110975, ENSG00000113504, ENSG00000197971, ENSG00000179915, ENSG00000137766, ENSG00000151834, ENSG00000150672, ENSG00000117971, ENSG00000163288, ENSG00000007168, ENSG00000171408, ENSG00000120251, ENSG00000164418, ENSG00000182389, ENSG00000145863	799	252	19157	1.80773	1	0.915285	0.913509
GOTERM_BP_DIRECT	GO:0000122~negative regulation of transcription from RNA polymerase II promoter	71	6.97446	2.70782e-06	ENSG00000179588, ENSG00000116809, ENSG00000016082, ENSG00000178175, ENSG00000179583, ENSG00000178573, ENSG00000179222, ENSG00000111596, ENSG00000114861, ENSG00000139687, ENSG00000151577, ENSG00000276644, ENSG00000100307, ENSG00000204713, ENSG00000186487, ENSG00000128917, ENSG00000081189, ENSG00000126778, ENSG00000164379, ENSG00000169946, ENSG00000106443, ENSG00000165821, ENSG00000153266, ENSG0000…	799	952	19157	1.78814	0.0097169	0.0024411	0.00243636
GOTERM_BP_DIRECT	GO:0010628~positive regulation of gene expression	37	3.63458	0.00143611	ENSG00000101096, ENSG00000089041, ENSG00000095585, ENSG00000152661, ENSG00000178573, ENSG00000135925, ENSG00000151150, ENSG00000198964, ENSG00000140262, ENSG00000012822, ENSG00000185591, ENSG00000204531, ENSG00000128917, ENSG00000079841, ENSG00000081189, ENSG00000078579, ENSG00000057657, ENSG00000127666, ENSG00000136826, ENSG00000104972, ENSG00000135218, ENSG00000132604, ENSG00000071242, ENSG0000…	799	509	19157	1.74287	0.994385	0.398355	0.397582
GOTERM_BP_DIRECT	GO:0006357~regulation of transcription from RNA polymerase II promoter	113	11.1002	6.05916e-07	ENSG00000116809, ENSG00000016082, ENSG00000178175, ENSG00000214513, ENSG00000178573, ENSG00000105516, ENSG00000111596, ENSG00000005102, ENSG00000114861, ENSG00000197935, ENSG00000186487, ENSG00000081189, ENSG00000250571, ENSG00000142700, ENSG00000106443, ENSG00000165821, ENSG00000136826, ENSG00000176165, ENSG00000197360, ENSG00000030419, ENSG00000127152, ENSG00000133794, ENSG00000119138, ENSG0000…	799	1699	19157	1.59465	0.00218255	0.000728311	0.000726897
GOTERM_BP_DIRECT	GO:0030154~cell differentiation	44	4.3222	0.00286703	ENSG00000179588, ENSG00000105971, ENSG00000109756, ENSG00000164749, ENSG00000111679, ENSG00000180053, ENSG00000167680, ENSG00000099860, ENSG00000156925, ENSG00000139687, ENSG00000178878, ENSG00000116584, ENSG00000140262, ENSG00000077092, ENSG00000007168, ENSG00000079841, ENSG00000081189, ENSG00000143195, ENSG00000078579, ENSG00000164379, ENSG00000169946, ENSG00000082293, ENSG00000123342, ENSG0000…	799	664	19157	1.58879	0.999968	0.608147	0.606966
GOTERM_BP_DIRECT	GO:0050790~regulation of catalytic activity	26	2.55403	0.0273051	ENSG00000156103, ENSG00000171680, ENSG00000076344, ENSG00000152207, ENSG00000119522, ENSG00000146966, ENSG00000116584, ENSG00000188186, ENSG00000079841, ENSG00000035681, ENSG00000103018, ENSG00000100365, ENSG00000128512, ENSG00000161800, ENSG00000084070, ENSG00000174485, ENSG00000156011, ENSG00000198399, ENSG00000099331, ENSG00000157985, ENSG00000164188, ENSG00000138640, ENSG00000085871, ENSG0000…	799	398	19157	1.56629	1	1	0.998336
GOTERM_BP_DIRECT	GO:0045893~positive regulation of transcription, DNA-templated	43	4.22397	0.00444874	ENSG00000101096, ENSG00000103671, ENSG00000068024, ENSG00000196482, ENSG00000107438, ENSG00000179583, ENSG00000171681, ENSG00000179222, ENSG00000150347, ENSG00000156925, ENSG00000136634, ENSG00000154767, ENSG00000171843, ENSG00000139567, ENSG00000117595, ENSG00000012822, ENSG00000185591, ENSG00000204713, ENSG00000120616, ENSG00000127528, ENSG00000081189, ENSG00000187079, ENSG00000091831, ENSG0000…	799	661	19157	1.55972	1	0.649295	0.648035
GOTERM_BP_DIRECT	GO:0045892~negative regulation of transcription, DNA-templated	36	3.53635	0.0183186	ENSG00000157613, ENSG00000068024, ENSG00000179583, ENSG00000171681, ENSG00000130758, ENSG00000179222, ENSG00000150347, ENSG00000111752, ENSG00000114861, ENSG00000139687, ENSG00000276644, ENSG00000079102, ENSG00000120616, ENSG00000144560, ENSG00000126778, ENSG00000011332, ENSG00000124496, ENSG00000169946, ENSG00000100320, ENSG00000136826, ENSG00000176165, ENSG00000196498, ENSG00000134046, ENSG0000…	799	580	19157	1.48818	1	0.915285	0.913509
GOTERM_BP_DIRECT	GO:0006954~inflammatory response	25	2.4558	0.0503013	ENSG00000089041, ENSG00000068024, ENSG00000095585, ENSG00000108700, ENSG00000179583, ENSG00000204472, ENSG00000196664, ENSG00000198964, ENSG00000134830, ENSG00000163220, ENSG00000115353, ENSG00000006210, ENSG00000163661, ENSG00000187474, ENSG00000127666, ENSG00000127743, ENSG00000015413, ENSG00000174123, ENSG00000171051, ENSG00000119714, ENSG00000134460, ENSG00000023839, ENSG00000127318, ENSG0000…	799	403	19157	1.48736	1	1	0.998336
GOTERM_BP_DIRECT	GO:0007155~cell adhesion	34	3.33988	0.0242094	ENSG00000111913, ENSG00000151694, ENSG00000198542, ENSG00000159674, ENSG00000154229, ENSG00000173801, ENSG00000280165, ENSG00000134873, ENSG00000118257, ENSG00000254415, ENSG00000113296, ENSG00000172889, ENSG00000006210, ENSG00000120896, ENSG00000169862, ENSG00000171815, ENSG00000149972, ENSG00000082293, ENSG00000035403, ENSG00000135218, ENSG00000077943, ENSG00000150893, ENSG00000046604, ENSG0000…	799	552	19157	1.4768	1	1	0.998336
GOTERM_BP_DIRECT	GO:0006355~regulation of transcription, DNA-templated	58	5.69745	0.00514512	ENSG00000196482, ENSG00000179583, ENSG00000179222, ENSG00000111596, ENSG00000169184, ENSG00000139687, ENSG00000139567, ENSG00000197935, ENSG00000185591, ENSG00000206538, ENSG00000186487, ENSG00000081189, ENSG00000144560, ENSG00000126856, ENSG00000126778, ENSG00000250571, ENSG00000142700, ENSG00000197360, ENSG00000107404, ENSG00000173253, ENSG00000198730, ENSG00000196597, ENSG00000116833, ENSG0000…	799	967	19157	1.43808	1	0.649295	0.648035
